# Supplementary material for: Deep-branching Chloroflexota lineages illuminate the eco-evolutionary foundation of cross-ecosystem colonization
Source: Nat Commun. 2026 Apr 1;17:4696. doi: 10.1038/s41467-026-71228-y (PMC13212565; doi:10.1038/s41467-026-71228-y)
Supplement: Supplementary file 3 — Supplementary Data 1-15 [file 41467_2026_71228_MOESM3_ESM.xlsx]

## Sheet: Index
Sheet names	Description
Supplementary Data S1	Chloroflexota supplementary dataset with genomic properties
Supplementary Data S2	Chloroflexota members used for evolutionary history reconstruction
Supplementary Data S3	Limnocylindrus species genomic properties
Supplementary Data S4	118 TIGR marker list used for evolutionary history reconstruction
Supplementary Data S5	Sandpiper results - Abundance per habitat simplified
Supplementary Data S6	Chloroflexota metabolic reconstruction - Transporters
Supplementary Data S7	Chloroflexota metabolic reconstruction - Amino Acid Biosynthesis
Supplementary Data S8	Chloroflexota metabolic reconstruction - Amino Acid Biosynthesis (%)
Supplementary Data S9	Chloroflexota metabolic reconstruction - Carbohydrate, energy and motility pathways
Supplementary Data S10	Chloroflexota metabolic reconstruction - Repair Mechanisms
Supplementary Data S11	CSP1-4 Metabolic reconstruction - Soil, sediment and freshwater comparison
Supplementary Data S12	Genomes used for nitrogen and carbon content - Gammaproteobacteria (family Methylophilaceae)
Supplementary Data S13	Genomes used for nitrogen and carbon content - Planctomycetota (class Phycisphaerae)
Supplementary Data S14	Statistics - Main Figures
Supplementary Data S15	Statistics - Supplementary Figures

## Sheet: Supplementary Data S1
Accession	IDs	GTDB taxonomical classification R220	GTDB taxonomical classification R202	Completeness%	Contamination	GC%	Estimated genome size (Mbp)	Total genome length	Number of Contigs	Median CDS	Coding density	Noncoding density	Median intergenic spacer	Number of Sigma factors	Number of Rhodopsins	Number of signal transduction	STOP-TAG frequency	STOP-TAA frequency	STOP-TGA frenquency	Habitat
GCA_947441585.1	CE-Jul18-153	d__Bacteria;p__Chloroflexota;c__Limnocylindria;o__Limnocylindrales;f__Limnocylindraceae;g__Limnocylindrus;s__Limnocylindrus sp003670475	d__Bacteria;p__Chloroflexota;c__Ellin6529;o__CSP1-4;f__UBA10416;g__UBA10416;s__	49.76	0	63.154	0.7399	368174	73	246	95.52	4.48	11	0	1	1	35.92	20.16	43.93	freshwater
GCA_947442125.1	CE-Jul18-62	d__Bacteria;p__Chloroflexota;c__Limnocylindria;o__Limnocylindrales;f__Limnocylindraceae;g__Limnocylindrus;s__Limnocylindrus sp937864085	d__Bacteria;p__Chloroflexota;c__Ellin6529;o__CSP1-4;f__UBA10416;g__UBA10416;s__	42.34	0.93	62.918	1.60213	684709	125	266	95.43	4.57	17	0	0	0	37.25	19.77	42.98	freshwater
GCA_947442155.1	CE-Oct18-8	d__Bacteria;p__Chloroflexota;c__Limnocylindria;o__Limnocylindrales;f__Limnocylindraceae;g__Limnocylindrus;s__Limnocylindrus sp003670475	d__Bacteria;p__Chloroflexota;c__Ellin6529;o__CSP1-4;f__UBA10416;g__UBA10416;s__	56.03	0	63.139	0.959766	537757	87	275	95.81	4.19	11	0	1	1	35.49	20.89	43.62	freshwater
GCA_947444015.1	CH-Jul18-213	d__Bacteria;p__Chloroflexota;c__Limnocylindria;o__Limnocylindrales;f__Limnocylindraceae;g__Limnocylindrus;s__Limnocylindrus sp937864085	d__Bacteria;p__Chloroflexota;c__Ellin6529;o__CSP1-4;f__UBA10416;g__UBA10416;s__	45.89	0.93	63.048	0.993189	460053	82	273	95.35	4.65	12	0	0	1	36.83	18.63	44.54	freshwater
GCA_947445235.1	CH-Oct18-19	d__Bacteria;p__Chloroflexota;c__Limnocylindria;o__Limnocylindrales;f__Limnocylindraceae;g__Limnocylindrus;s__Limnocylindrus sp937864085	d__Bacteria;p__Chloroflexota;c__Ellin6529;o__CSP1-4;f__UBA10416;g__UBA10416;s__	64.8	3.69	62.997	1.65098	1110826	220	252	94.75	5.25	14	0	0	1	37.92	19.4	42.68	freshwater
GCA_001443375.1	x	d__Bacteria;p__Chloroflexota;c__Limnocylindria;o__Limnocylindrales;f__CSP1-4;g__CSP1-4;s__CSP1-4 sp001443375	d__Bacteria;p__Chloroflexota;c__Ellin6529;o__CSP1-4;f__CSP1-4;g__CSP1-4;s__CSP1-4 sp001443375	90.28	2.31	71.84	2.79768	2585469	65	290	92.22	7.78	27	12	0	4	28.67	2.82	68.52	sediment
GCA_001794945.1	x	d__Bacteria;p__Chloroflexota;c__Limnocylindria;o__Limnocylindrales;f__CSP1-4;g__GWC2-73-18;s__GWC2-73-18 sp001794945	d__Bacteria;p__Chloroflexota;c__Ellin6529;o__CSP1-4;f__CSP1-4;g__GWC2-73-18;s__GWC2-73-18 sp001794945	89.35	0.93	72.9	3.25294	2933784	137	282	90.2	9.8	36	10	0	6	28.87	2.15	68.98	freshwater
GCA_001795245.1	x	d__Bacteria;p__Chloroflexota;c__Limnocylindria;o__Limnocylindrales;f__CSP1-4;g__UBA5189;s__UBA5189 sp001795245	d__Bacteria;p__Chloroflexota;c__Ellin6529;o__CSP1-4;f__CSP1-4;g__UBA5189;s__UBA5189 sp001795245	78.36	2.78	70.49	3.58203	2887142	141	250	86.12	13.88	61	23	0	6	22.83	2.81	74.36	freshwater
GCA_001795345.1	x	d__Bacteria;p__Chloroflexota;c__Limnocylindria;o__P2-11E;f__P2-11E;g__GWC2-70-10;s__GWC2-70-10 sp001795345	d__Bacteria;p__Chloroflexota;c__Ellin6529;o__P2-11E;f__P2-11E;g__GWC2-70-10;s__GWC2-70-10 sp001795345	82.41	0	70.05	2.34429	1931930	131	238	88.38	11.62	38	17	0	6	43.4	6.23	50.38	freshwater
GCA_001797125.1	x	d__Bacteria;p__Chloroflexota;c__Limnocylindria;o__P2-11E;f__P2-11E;g__GWC2-70-10;s__GWC2-70-10 sp001795345	d__Bacteria;p__Chloroflexota;c__Ellin6529;o__P2-11E;f__P2-11E;g__GWC2-70-10;s__GWC2-70-10 sp001795345	76.39	0	70.7	2.21916	1695220	155	244	91.41	8.59	28	15	0	7	41.88	5.89	52.23	freshwater
GCA_001917735.1	x	d__Bacteria;p__Chloroflexota;c__Limnocylindria;o__P2-11E;f__P2-11E;g__3-1-20CM-2-70-9;s__3-1-20CM-2-70-9 sp001917735	d__Bacteria;p__Chloroflexota;c__Ellin6529;o__P2-11E;f__P2-11E;g__3-1-20CM-2-70-9;s__3-1-20CM-2-70-9 sp001917735	53.89	0	67.9	2.32123	1250912	90	258	93.97	6.03	12	8	0	4	36.62	10	53.38	soil
GCA_001919195.1	x	d__Bacteria;p__Chloroflexota;c__Limnocylindria;o__P2-11E;f__P2-11E;g__3-1-20CM-2-70-9;s__3-1-20CM-2-70-9 sp001919195	d__Bacteria;p__Chloroflexota;c__Ellin6529;o__P2-11E;f__P2-11E;g__3-1-20CM-2-70-9;s__3-1-20CM-2-70-9 sp001919195	57.52	0	70.36	2.82112	1622708	112	261	93.81	6.19	17	12	0	4	39.31	8.85	51.85	soil
GCA_001920645.1	x	d__Bacteria;p__Chloroflexota;c__Limnocylindria;o__P2-11E;f__P2-11E;g__3-1-20CM-2-70-9;s__3-1-20CM-2-70-9 sp001919195	d__Bacteria;p__Chloroflexota;c__Ellin6529;o__P2-11E;f__P2-11E;g__3-1-20CM-2-70-9;s__3-1-20CM-2-70-9 sp001920645	62.38	0	70.32	2.40585	1500769	109	260	92.37	7.63	22	7	0	4	39.05	10.29	50.67	soil
GCA_002404035.1	x	d__Bacteria;p__Chloroflexota;c__Limnocylindria;o__P2-11E;f__P2-11E;g__UBA4735;s__UBA4735 sp002404155	d__Bacteria;p__Chloroflexota;c__Ellin6529;o__P2-11E;f__P2-11E;g__UBA4735;s__UBA4735 sp002404155	93.07	1.98	68.45	3.49994	3323190	82	242	90.02	9.98	26	32	0	5	38.62	9.6	51.78	soil
GCA_002404155.1	x	d__Bacteria;p__Chloroflexota;c__Limnocylindria;o__P2-11E;f__P2-11E;g__UBA4735;s__UBA4735 sp002404155	d__Bacteria;p__Chloroflexota;c__Ellin6529;o__P2-11E;f__P2-11E;g__UBA4735;s__UBA4735 sp002404155	86.93	0	68.42	3.76053	3269033	92	239	89.68	10.32	26	32	0	5	38.58	9.61	51.82	soil
GCA_002405245.1	x	d__Bacteria;p__Chloroflexota;c__Limnocylindria;o__P2-11E;f__P2-11E;g__UBA4735;s__UBA4735 sp002404155	d__Bacteria;p__Chloroflexota;c__Ellin6529;o__P2-11E;f__P2-11E;g__UBA4735;s__UBA4735 sp002404155	93.6	2.97	68.09	3.70535	3574365	207	228	89.42	10.58	27	32	0	5	39.05	9.85	51.1	soil
GCA_002413045.1	x	d__Bacteria;p__Chloroflexota;c__Limnocylindria;o__Limnocylindrales;f__CSP1-4;g__UBA5189;s__UBA5189 sp002413045	d__Bacteria;p__Chloroflexota;c__Ellin6529;o__CSP1-4;f__CSP1-4;g__UBA5189;s__UBA5189 sp002413045	86.64	1.39	69.54	3.44782	3029297	59	262	90.84	9.16	28	27	0	4	29.62	6.23	64.15	soil
GCA_002413165.1	x	d__Bacteria;p__Chloroflexota;c__Limnocylindria;o__P2-11E;f__P2-11E;g__UBA4735;s__UBA4735 sp002404155	d__Bacteria;p__Chloroflexota;c__Ellin6529;o__P2-11E;f__P2-11E;g__UBA4735;s__UBA4735 sp002404155	87.67	1.98	67.91	4.1574	3718421	152	231	88.64	11.36	30	30	0	5	37.86	9.71	52.43	soil
GCA_002427725.1	x	d__Bacteria;p__Chloroflexota;c__Limnocylindria;o__P2-11E;f__P2-11E;g__UBA4735;s__UBA4735 sp002404155	d__Bacteria;p__Chloroflexota;c__Ellin6529;o__P2-11E;f__P2-11E;g__UBA4735;s__UBA4735 sp002404155	88.3	2.18	68.8	2.82694	2551816	126	251	91.44	8.56	18	20	0	3	38.91	9.47	51.63	soil
GCA_003131785.1	x	d__Bacteria;p__Chloroflexota;c__Limnocylindria;o__Limnocylindrales;f__CSP1-4;g__Palsa-1032;s__Palsa-1032 sp003169735	d__Bacteria;p__Chloroflexota;c__Ellin6529;o__CSP1-4;f__CSP1-4;g__Palsa-1032;s__Palsa-1032 sp003169735	87.49	0.93	68.52	3.43709	3035335	205	255	91.04	8.96	32	18	0	5	26.88	5.15	67.97	soil
GCA_003131865.1	x	d__Bacteria;p__Chloroflexota;c__Limnocylindria;o__Limnocylindrales;f__CSP1-4;g__Palsa-1032;s__Palsa-1032 sp003169735	d__Bacteria;p__Chloroflexota;c__Ellin6529;o__CSP1-4;f__CSP1-4;g__Palsa-1032;s__Palsa-1032 sp003169735	71.81	0.93	68.44	3.83504	2779792	310	234	90.76	9.24	33	18	0	5	26.17	5	68.83	soil
GCA_003137015.1	x	d__Bacteria;p__Chloroflexota;c__Limnocylindria;o__Limnocylindrales;f__CSP1-4;g__Fen-1039;s__Fen-1039 sp003165675	d__Bacteria;p__Chloroflexota;c__Ellin6529;o__CSP1-4;f__CSP1-4;g__Fen-1039;s__Fen-1039 sp003165675	82.57	0.93	67.95	2.42361	2019957	292	245	88.76	11.24	75	18	0	5	40.21	5.4	54.39	soil
GCA_003141245.1	x	d__Bacteria;p__Chloroflexota;c__Limnocylindria;o__Limnocylindrales;f__CSP1-4;g__Fen-1039;s__Fen-1039 sp003141245	d__Bacteria;p__Chloroflexota;c__Ellin6529;o__CSP1-4;f__CSP1-4;g__Fen-1039;s__Fen-1039 sp003141245	93.78	2.78	68.24	2.63535	2542101	47	286	88.87	11.13	64	23	0	5	36.93	6.34	56.73	soil
GCA_003141455.1	x	d__Bacteria;p__Chloroflexota;c__Limnocylindria;o__Limnocylindrales;f__CSP1-4;g__Fen-1039;s__Fen-1039 sp003141455	d__Bacteria;p__Chloroflexota;c__Ellin6529;o__CSP1-4;f__CSP1-4;g__Fen-1039;s__Fen-1039 sp003141455	94.8	1.39	67.67	3.19249	3069137	68	280	88.9	11.1	67	28	0	6	38.4	6.34	55.26	soil
GCA_003141955.1	x	d__Bacteria;p__Chloroflexota;c__Limnocylindria;o__Limnocylindrales;f__CSP1-4;g__Fen-1039;s__Fen-1039 sp003141955	d__Bacteria;p__Chloroflexota;c__Ellin6529;o__CSP1-4;f__CSP1-4;g__Fen-1039;s__Fen-1039 sp003141955	94.8	2.78	68.7	2.87195	2800466	124	281	88.42	11.58	70	34	0	6	37.03	5.77	57.2	soil
GCA_003142555.1	x	d__Bacteria;p__Chloroflexota;c__Limnocylindria;o__Limnocylindrales;f__CSP1-4;g__Fen-1039;s__Fen-1039 sp003141455	d__Bacteria;p__Chloroflexota;c__Ellin6529;o__CSP1-4;f__CSP1-4;g__Fen-1039;s__Fen-1039 sp003141455	90.43	1.39	67.59	3.34466	3067214	81	277	88.59	11.41	69	30	0	7	38.38	5.93	55.69	soil
GCA_003142735.1	x	d__Bacteria;p__Chloroflexota;c__Limnocylindria;o__Limnocylindrales;f__CSP1-4;g__Fen-1039;s__Fen-1039 sp003171065	d__Bacteria;p__Chloroflexota;c__Ellin6529;o__CSP1-4;f__CSP1-4;g__Fen-1039;s__Fen-1039 sp003171065	86.02	6.48	68.1	3.73544	3435866	221	262	87.67	12.33	80	38	1	6	34.75	6.13	59.12	soil
GCA_003142755.1	x	d__Bacteria;p__Chloroflexota;c__Limnocylindria;o__Limnocylindrales;f__CSP1-4;g__Fen-1039;s__Fen-1039 sp003142755	d__Bacteria;p__Chloroflexota;c__Ellin6529;o__CSP1-4;f__CSP1-4;g__Fen-1039;s__Fen-1039 sp003142755	89.81	1.85	67.4	3.2991	3018773	184	267	88.64	11.36	70	33	0	5	40.89	5.98	53.13	soil
GCA_003152165.1	x	d__Bacteria;p__Chloroflexota;c__Limnocylindria;o__Limnocylindrales;f__CSP1-4;g__Palsa-1033;s__Palsa-1033 sp003152165	d__Bacteria;p__Chloroflexota;c__Ellin6529;o__CSP1-4;f__CSP1-4;g__Palsa-1033;s__Palsa-1033 sp003152165	92.35	1.39	68.28	3.84821	3603921	177	254	88.66	11.34	46	13	0	7	26.41	5.85	67.74	soil
GCA_003152995.1	x	d__Bacteria;p__Chloroflexota;c__Limnocylindria;o__Limnocylindrales;f__CSP1-4;g__Fen-1039;s__Fen-1039 sp003152995	d__Bacteria;p__Chloroflexota;c__Ellin6529;o__CSP1-4;f__CSP1-4;g__Fen-1039;s__Fen-1039 sp003152995	84.08	0.93	67.45	3.59076	3047450	140	278	88.93	11.07	76	45	0	6	36.45	5.98	57.56	soil
GCA_003153755.1	x	d__Bacteria;p__Chloroflexota;c__Limnocylindria;o__Limnocylindrales;f__CSP1-4;g__Fen-1039;s__Fen-1039 sp003153755	d__Bacteria;p__Chloroflexota;c__Ellin6529;o__CSP1-4;f__CSP1-4;g__Fen-1039;s__Fen-1039 sp003153755	83.06	4.63	67.04	3.78519	3296615	197	263	89.3	10.7	68	39	0	8	44.41	6.93	48.66	soil
GCA_003154695.1	x	d__Bacteria;p__Chloroflexota;c__Limnocylindria;o__Limnocylindrales;f__CSP1-4;g__Fen-1039;s__Fen-1039 sp003165675	d__Bacteria;p__Chloroflexota;c__Ellin6529;o__CSP1-4;f__CSP1-4;g__Fen-1039;s__Fen-1039 sp003165675	84.76	3.7	67.93	2.70382	2379811	166	265	89.01	10.99	74	19	0	7	38.41	5.95	55.64	soil
GCA_003154815.1	x	d__Bacteria;p__Chloroflexota;c__Limnocylindria;o__Limnocylindrales;f__CSP1-4;g__Fen-1039;s__Fen-1039 sp003141955	d__Bacteria;p__Chloroflexota;c__Ellin6529;o__CSP1-4;f__CSP1-4;g__Fen-1039;s__Fen-1039 sp003141955	71.4	2.78	68.59	3.54773	2605514	299	247	88.15	11.85	76	30	0	7	37.59	5.15	57.27	soil
GCA_003155435.1	x	d__Bacteria;p__Chloroflexota;c__Limnocylindria;o__Limnocylindrales;f__CSP1-4;g__Fen-1039;s__Fen-1039 sp003165675	d__Bacteria;p__Chloroflexota;c__Ellin6529;o__CSP1-4;f__CSP1-4;g__Fen-1039;s__Fen-1039 sp003165675	83.2	1.85	67.89	2.69966	2288452	213	252	88.94	11.06	73.5	20	0	6	39.11	5.55	55.35	soil
GCA_003155555.1	x	d__Bacteria;p__Chloroflexota;c__Limnocylindria;o__Limnocylindrales;f__CSP1-4;g__Fen-1039;s__Fen-1039 sp003158295	d__Bacteria;p__Chloroflexota;c__Ellin6529;o__CSP1-4;f__CSP1-4;g__Fen-1039;s__Fen-1039 sp003158295	72.82	2.75	67.89	3.41878	2559951	158	264	88.82	11.18	70	28	0	6	40.35	5.25	54.39	soil
GCA_003156975.1	x	d__Bacteria;p__Chloroflexota;c__Limnocylindria;o__Limnocylindrales;f__CSP1-4;g__Fen-1039;s__Fen-1039 sp003156975	d__Bacteria;p__Chloroflexota;c__Ellin6529;o__CSP1-4;f__CSP1-4;g__Fen-1039;s__Fen-1039 sp003156975	89.36	1.85	66.56	3.04798	2775010	153	273.5	89.18	10.82	68	33	0	5	43.64	6.08	50.27	soil
GCA_003156995.1	x	d__Bacteria;p__Chloroflexota;c__Limnocylindria;o__Limnocylindrales;f__CSP1-4;g__Fen-1039;s__Fen-1039 sp003165675	d__Bacteria;p__Chloroflexota;c__Ellin6529;o__CSP1-4;f__CSP1-4;g__Fen-1039;s__Fen-1039 sp003165675	85.39	0.93	67.88	2.59929	2240369	182	261	88.93	11.07	75	17	0	6	38.8	6.09	55.11	soil
GCA_003157175.1	x	d__Bacteria;p__Chloroflexota;c__Limnocylindria;o__Limnocylindrales;f__CSP1-4;g__Fen-1039;s__Fen-1039 sp003157175	d__Bacteria;p__Chloroflexota;c__Ellin6529;o__CSP1-4;f__CSP1-4;g__Fen-1039;s__Fen-1039 sp003157175	79.5	2.78	68.21	2.90933	2379053	246	242	87.75	12.25	74	17	0	6	36.47	6.66	56.87	soil
GCA_003157855.1	x	d__Bacteria;p__Chloroflexota;c__Limnocylindria;o__Limnocylindrales;f__CSP1-4;g__Fen-1039;s__Fen-1039 sp003165675	d__Bacteria;p__Chloroflexota;c__Ellin6529;o__CSP1-4;f__CSP1-4;g__Fen-1039;s__Fen-1039 sp003165675	88.38	1.85	67.8	2.4554	2210986	191	254	88.43	11.57	73	19	0	7	38.3	5.74	55.96	soil
GCA_003157875.1	x	d__Bacteria;p__Chloroflexota;c__Limnocylindria;o__Limnocylindrales;f__CSP1-4;g__Fen-1039;s__Fen-1039 sp003157875	d__Bacteria;p__Chloroflexota;c__Ellin6529;o__CSP1-4;f__CSP1-4;g__Fen-1039;s__Fen-1039 sp003157875	78.48	4.95	67.59	3.70934	3062696	185	274	89.6	10.4	61.5	23	0	5	41.78	6.44	51.78	soil
GCA_003157935.1	x	d__Bacteria;p__Chloroflexota;c__Limnocylindria;o__Limnocylindrales;f__CSP1-4;g__Fen-1039;s__Fen-1039 sp003158295	d__Bacteria;p__Chloroflexota;c__Ellin6529;o__CSP1-4;f__CSP1-4;g__Fen-1039;s__Fen-1039 sp003158295	72.15	0	67.89	3.50552	2529231	258	257	89.08	10.92	70	26	0	6	40.09	5.35	54.56	soil
GCA_003158295.1	x	d__Bacteria;p__Chloroflexota;c__Limnocylindria;o__Limnocylindrales;f__CSP1-4;g__Fen-1039;s__Fen-1039 sp003158295	d__Bacteria;p__Chloroflexota;c__Ellin6529;o__CSP1-4;f__CSP1-4;g__Fen-1039;s__Fen-1039 sp003158295	91.52	2.78	67.87	2.88816	2718830	101	276	88.85	11.15	70	29	0	6	39.7	6.02	54.28	soil
GCA_003158495.1	x	d__Bacteria;p__Chloroflexota;c__Limnocylindria;o__Limnocylindrales;f__CSP1-4;g__Fen-1039;s__Fen-1039 sp003158495	d__Bacteria;p__Chloroflexota;c__Ellin6529;o__CSP1-4;f__CSP1-4;g__Fen-1039;s__Fen-1039 sp003158495	80.68	1.85	67.49	4.00448	3291710	272	253	87.68	12.32	79	30	0	5	37.49	6.74	55.77	soil
GCA_003158555.1	x	d__Bacteria;p__Chloroflexota;c__Limnocylindria;o__Limnocylindrales;f__CSP1-4;g__Fen-1039;s__Fen-1039 sp003165675	d__Bacteria;p__Chloroflexota;c__Ellin6529;o__CSP1-4;f__CSP1-4;g__Fen-1039;s__Fen-1039 sp003165675	83.21	0.93	67.82	2.58519	2171329	200	253	88.67	11.33	77	18	0	6	39.57	5.67	54.77	soil
GCA_003158575.1	x	d__Bacteria;p__Chloroflexota;c__Limnocylindria;o__Limnocylindrales;f__CSP1-4;g__Fen-1039;s__Fen-1039 sp003158295	d__Bacteria;p__Chloroflexota;c__Ellin6529;o__CSP1-4;f__CSP1-4;g__Fen-1039;s__Fen-1039 sp003158295	91.03	2.78	67.86	2.9256	2739323	102	276	88.99	11.01	69.5	28	0	6	40.4	5.66	53.94	soil
GCA_003158675.1	x	d__Bacteria;p__Chloroflexota;c__Limnocylindria;o__Limnocylindrales;f__CSP1-4;g__Fen-1039;s__Fen-1039 sp003158675	d__Bacteria;p__Chloroflexota;c__Ellin6529;o__CSP1-4;f__CSP1-4;g__Fen-1039;s__Fen-1039 sp003158675	91.03	0.93	67.19	3.02403	2778618	102	283	89.5	10.5	66	33	0	6	36.71	6.53	56.76	soil
GCA_003158875.1	x	d__Bacteria;p__Chloroflexota;c__Limnocylindria;o__Limnocylindrales;f__CSP1-4;g__Fen-1039;s__Fen-1039 sp003158875	d__Bacteria;p__Chloroflexota;c__Ellin6529;o__CSP1-4;f__CSP1-4;g__Fen-1039;s__Fen-1039 sp003158875	80.25	2.29	65.94	3.21928	2644018	124	280	90.38	9.62	60	13	0	5	40.41	9.2	50.39	soil
GCA_003162565.1	x	d__Bacteria;p__Chloroflexota;c__Limnocylindria;o__Limnocylindrales;f__CSP1-4;g__Fen-1039;s__Fen-1039 sp003165675	d__Bacteria;p__Chloroflexota;c__Ellin6529;o__CSP1-4;f__CSP1-4;g__Fen-1039;s__Fen-1039 sp003165675	83.65	1.83	67.89	2.7194	2317180	184	264	89.35	10.65	74	16	0	6	39.4	5.79	54.8	soil
GCA_003162715.1	x	d__Bacteria;p__Chloroflexota;c__Limnocylindria;o__Limnocylindrales;f__CSP1-4;g__Fen-1039;s__Fen-1039 sp003165675	d__Bacteria;p__Chloroflexota;c__Ellin6529;o__CSP1-4;f__CSP1-4;g__Fen-1039;s__Fen-1039 sp003165675	81.96	0.93	68	2.46902	2042607	146	266	89.09	10.91	71	16	0	6	39.31	5.91	54.78	soil
GCA_003165505.1	x	d__Bacteria;p__Chloroflexota;c__Limnocylindria;o__Limnocylindrales;f__CSP1-4;g__Fen-1039;s__Fen-1039 sp003165675	d__Bacteria;p__Chloroflexota;c__Ellin6529;o__CSP1-4;f__CSP1-4;g__Fen-1039;s__Fen-1039 sp003165675	91.05	2.16	67.87	2.53107	2355413	177	266	88.51	11.49	77	21	0	6	39.27	6.42	54.32	soil
GCA_003165675.1	x	d__Bacteria;p__Chloroflexota;c__Limnocylindria;o__Limnocylindrales;f__CSP1-4;g__Fen-1039;s__Fen-1039 sp003165675	d__Bacteria;p__Chloroflexota;c__Ellin6529;o__CSP1-4;f__CSP1-4;g__Fen-1039;s__Fen-1039 sp003165675	91.38	1.23	67.85	2.53953	2349525	166	262	88.55	11.45	75	18	0	6	38.84	6.13	55.03	soil
GCA_003165825.1	x	d__Bacteria;p__Chloroflexota;c__Limnocylindria;o__Limnocylindrales;f__CSP1-4;g__Fen-1039;s__Fen-1039 sp003157175	d__Bacteria;p__Chloroflexota;c__Ellin6529;o__CSP1-4;f__CSP1-4;g__Fen-1039;s__Fen-1039 sp003157175	74.78	3.06	68.09	3.44204	2655204	401	245	88.64	11.36	76	22	0	6	37.79	6.4	55.81	soil
GCA_003167665.1	x	d__Bacteria;p__Chloroflexota;c__Limnocylindria;o__Limnocylindrales;f__CSP1-4;g__Fen-1039;s__Fen-1039 sp003165675	d__Bacteria;p__Chloroflexota;c__Ellin6529;o__CSP1-4;f__CSP1-4;g__Fen-1039;s__Fen-1039 sp003165675	85.11	2.16	67.97	2.58253	2246519	207	254.5	88.73	11.27	75	19	0	6	39.04	6.38	54.58	soil
GCA_003169285.1	x	d__Bacteria;p__Chloroflexota;c__Limnocylindria;o__Limnocylindrales;f__CSP1-4;g__Fen-1039;s__Fen-1039 sp003165675	d__Bacteria;p__Chloroflexota;c__Ellin6529;o__CSP1-4;f__CSP1-4;g__Fen-1039;s__Fen-1039 sp003165675	73.28	0.19	67.98	2.65551	1949665	313	243	89.39	10.61	75	15	0	6	41.02	5.59	53.39	soil
GCA_003169655.1	x	d__Bacteria;p__Chloroflexota;c__Limnocylindria;o__Limnocylindrales;f__CSP1-4;g__Palsa-1033;s__Palsa-1033 sp003169655	d__Bacteria;p__Chloroflexota;c__Ellin6529;o__CSP1-4;f__CSP1-4;g__Palsa-1033;s__Palsa-1033 sp003169655	88.5	0.08	69.14	3.77635	3344747	166	256	89.65	10.35	40	34	0	5	28.15	5.42	66.43	soil
GCA_003169735.1	x	d__Bacteria;p__Chloroflexota;c__Limnocylindria;o__Limnocylindrales;f__CSP1-4;g__Palsa-1032;s__Palsa-1032 sp003169735	d__Bacteria;p__Chloroflexota;c__Ellin6529;o__CSP1-4;f__CSP1-4;g__Palsa-1032;s__Palsa-1032 sp003169735	95.06	2.78	68.6	3.13241	3062812	124	278	91.7	8.3	31	19	0	5	27.08	5.28	67.64	soil
GCA_003170695.1	x	d__Bacteria;p__Chloroflexota;c__Limnocylindria;o__Limnocylindrales;f__CSP1-4;g__Fen-1039;s__Fen-1039 sp003158295	d__Bacteria;p__Chloroflexota;c__Ellin6529;o__CSP1-4;f__CSP1-4;g__Fen-1039;s__Fen-1039 sp003158295	81.49	4.59	67.73	3.01586	2575854	179	266	89.1	10.9	73	27	0	6	40.46	5.83	53.7	soil
GCA_003171035.1	x	d__Bacteria;p__Chloroflexota;c__Limnocylindria;o__Limnocylindrales;f__CSP1-4;g__Fen-1039;s__Fen-1039 sp003171035	d__Bacteria;p__Chloroflexota;c__Ellin6529;o__CSP1-4;f__CSP1-4;g__Fen-1039;s__Fen-1039 sp003171035	84.69	1.85	67.11	3.38553	2921251	145	274	89.38	10.62	64	26	0	6	40.79	7.62	51.6	soil
GCA_003171065.1	x	d__Bacteria;p__Chloroflexota;c__Limnocylindria;o__Limnocylindrales;f__CSP1-4;g__Fen-1039;s__Fen-1039 sp003171065	d__Bacteria;p__Chloroflexota;c__Ellin6529;o__CSP1-4;f__CSP1-4;g__Fen-1039;s__Fen-1039 sp003171065	94.28	0.93	68.33	3.17708	3023465	151	275	87.84	12.16	80	35	1	6	36.47	5.8	57.73	soil
GCA_003171255.1	x	d__Bacteria;p__Chloroflexota;c__Limnocylindria;o__Limnocylindrales;f__CSP1-4;g__Fen-1039;s__Fen-1039 sp003171255	d__Bacteria;p__Chloroflexota;c__Ellin6529;o__CSP1-4;f__CSP1-4;g__Fen-1039;s__Fen-1039 sp003171255	77.74	1.72	67.55	3.23146	2556102	55	289	88.99	11.01	69	22	0	5	40.11	6.09	53.81	soil
GCA_003171455.1	x	d__Bacteria;p__Chloroflexota;c__Limnocylindria;o__Limnocylindrales;f__CSP1-4;g__Fen-1039;s__Fen-1039 sp003142755	d__Bacteria;p__Chloroflexota;c__Ellin6529;o__CSP1-4;f__CSP1-4;g__Fen-1039;s__Fen-1039 sp003142755	90.38	6.48	67.67	2.99738	2896743	118	275	88.27	11.73	70	33	0	5	41.33	5.89	52.78	soil
GCA_003243965.1	x	d__Bacteria;p__Chloroflexota;c__Limnocylindria;o__QHBO01;f__QHBO01;g__QHBO01;s__QHBO01 sp003243965	d__Bacteria;p__Chloroflexota;c__Ellin6529;o__QHBO01;f__QHBO01;g__QHBO01;s__QHBO01 sp003243965	91.67	0.46	69.62	2.40921	2218727	48	268	91.54	8.46	36	14	0	3	25.19	4.56	70.25	soil
GCA_003247655.1	x	d__Bacteria;p__Chloroflexota;c__Limnocylindria;o__Limnocylindrales;f__CSP1-4;g__UBA5189;s__UBA5189 sp003250155	d__Bacteria;p__Chloroflexota;c__Ellin6529;o__CSP1-4;f__CSP1-4;g__UBA5189;s__UBA5189 sp003250155	86.11	4.38	71.44	3.35863	3024596	258	281	93.74	6.26	29	24	0	4	27.39	3.02	69.6	sediment
GCA_003250155.1	x	d__Bacteria;p__Chloroflexota;c__Limnocylindria;o__Limnocylindrales;f__CSP1-4;g__UBA5189;s__UBA5189 sp003250155	d__Bacteria;p__Chloroflexota;c__Ellin6529;o__CSP1-4;f__CSP1-4;g__UBA5189;s__UBA5189 sp003250155	66.67	0	71.71	2.82573	1883916	140	278	94.27	5.73	26	19	0	3	25.58	2.77	71.64	sediment
GCA_003476885.1	x	d__Bacteria;p__Chloroflexota;c__Limnocylindria;o__Limnocylindrales;f__Limnocylindraceae;g__Limnocylindrus;s__Limnocylindrus sp003476885	d__Bacteria;p__Chloroflexota;c__Ellin6529;o__CSP1-4;f__UBA10416;g__UBA10416;s__UBA10416 sp003476885	63.88	0	61.58	1.38147	882486	115	216	89.35	10.65	22	2	1	2	35.37	19.61	45.02	freshwater
GCA_003670455.1	x	d__Bacteria;p__Chloroflexota;c__Limnocylindria;o__Limnocylindrales;f__Limnocylindraceae;g__Limnocylindrus;s__Limnocylindrus sp003670455	d__Bacteria;p__Chloroflexota;c__Ellin6529;o__CSP1-4;f__UBA10416;g__UBA10416;s__UBA10416 sp003670455	69.16	1.38	63.47	1.24422	872547	62	287	95.18	4.82	12	2	1	1	35.59	23.84	40.57	freshwater
GCA_003670475.1	x	d__Bacteria;p__Chloroflexota;c__Limnocylindria;o__Limnocylindrales;f__Limnocylindraceae;g__Limnocylindrus;s__Limnocylindrus sp003670475	d__Bacteria;p__Chloroflexota;c__Ellin6529;o__CSP1-4;f__UBA10416;g__UBA10416;s__UBA10416 sp003670475	72.02	0.46	63.01	1.34993	976710	52	285	95.63	4.37	13	2	1	1	36.33	20.54	43.14	freshwater
GCA_003670745.1	x	d__Bacteria;p__Chloroflexota;c__Limnocylindria;o__Limnocylindrales;f__Limnocylindraceae;g__Limnocylindrus;s__Limnocylindrus sp003670745	d__Bacteria;p__Chloroflexota;c__Ellin6529;o__CSP1-4;f__UBA10416;g__UBA10416;s__UBA10416 sp003670745	77.65	0.65	66.68	1.2792	999796	60	284	94.44	5.56	15	2	1	1	35.93	16.99	47.08	freshwater
GCA_004297395.1	x	d__Bacteria;p__Chloroflexota;c__Limnocylindria;o__Limnocylindrales;f__CSP1-4;g__UBA5189;s__UBA5189 sp004297395	d__Bacteria;p__Chloroflexota;c__Ellin6529;o__CSP1-4;f__CSP1-4;g__UBA5189;s__UBA5189 sp004297395	89.18	6.22	71.6	3.24017	3081237	143	280	91.23	8.77	47	32	0	6	21.82	2.65	75.52	freshwater
GCA_004298915.1	x	d__Bacteria;p__Chloroflexota;c__Limnocylindria;o__Limnocylindrales;f__CSP1-4;g__UBA5189;s__UBA5189 sp004298915	d__Bacteria;p__Chloroflexota;c__Ellin6529;o__CSP1-4;f__CSP1-4;g__UBA5189;s__UBA5189 sp004298915	79.66	5.59	69.39	3.05363	2576554	597	240	92.54	7.46	40	23	0	3	25.13	3.38	71.5	freshwater
GCA_004525275.1	x	d__Bacteria;p__Chloroflexota;c__Limnocylindria;o__Limnocylindrales;f__CSP1-4;g__SPCO01;s__SPCO01 sp004525275	d__Bacteria;p__Chloroflexota;c__Ellin6529;o__CSP1-4;f__CSP1-4;g__SPCO01;s__SPCO01 sp004525275	67.46	0.32	67.2	2.3335	1579235	241	267	94.58	5.42	20	11	0	3	23.29	3.73	72.97	sediment
GCA_005879625.1	x	d__Bacteria;p__Chloroflexota;c__Limnocylindria;o__P2-11E;f__P2-11E;g__CF-39;s__CF-39 sp005887995	d__Bacteria;p__Chloroflexota;c__Ellin6529;o__P2-11E;f__P2-11E;g__CF-39;s__CF-39 sp005887995	93.18	1.1	68.01	3.29298	3102530	272	253	93.51	6.49	22	24	0	6	39.73	13.04	47.24	soil
GCA_005879775.1	x	d__Bacteria;p__Chloroflexota;c__Limnocylindria;o__QHBO01;f__QHBO01;g__CF-167;s__CF-167 sp005879775	d__Bacteria;p__Chloroflexota;c__Ellin6529;o__QHBO01;f__QHBO01;g__CF-167;s__CF-167 sp005879775	80.19	0	69.13	2.08994	1675925	202	236.5	92.7	7.3	21	8	0	4	35.99	4.76	59.25	soil
GCA_005879815.1	x	d__Bacteria;p__Chloroflexota;c__Limnocylindria;o__QHBO01;f__QHBO01;g__CF-82;s__CF-82 sp005879815	d__Bacteria;p__Chloroflexota;c__Ellin6529;o__QHBO01;f__QHBO01;g__CF-82;s__CF-82 sp005879815	72.4	2.02	68.33	2.73275	2019301	288	244	92.56	7.44	29	14	0	5	31.53	6.3	62.18	soil
GCA_005879975.1	x	d__Bacteria;p__Chloroflexota;c__Limnocylindria;o__P2-11E;f__P2-11E;g__3-1-20CM-2-70-9;s__3-1-20CM-2-70-9 sp005879975	d__Bacteria;p__Chloroflexota;c__Ellin6529;o__P2-11E;f__P2-11E;g__3-1-20CM-2-70-9;s__3-1-20CM-2-70-9 sp005879975	89.88	0.99	67.31	2.93537	2664692	210	256	93.85	6.15	16	19	0	4	37.39	12.59	50.02	soil
GCA_005880035.1	x	d__Bacteria;p__Chloroflexota;c__Limnocylindria;o__P2-11E;f__P2-11E;g__CF-39;s__CF-39 sp005887995	d__Bacteria;p__Chloroflexota;c__Ellin6529;o__P2-11E;f__P2-11E;g__CF-39;s__CF-39 sp005887995	94.18	2.31	67.89	3.3812	3259716	314	251	93.14	6.86	22	24	0	6	38.93	12.77	48.3	soil
GCA_005880165.1	x	d__Bacteria;p__Chloroflexota;c__Limnocylindria;o__QHBO01;f__QHBO01;g__CF-82;s__CF-82 sp005880165	d__Bacteria;p__Chloroflexota;c__Ellin6529;o__QHBO01;f__QHBO01;g__CF-82;s__CF-82 sp005880165	80.65	2.04	68.24	2.67658	2203617	318	243	92.43	7.57	32	11	0	4	32.59	6.61	60.8	soil
GCA_005880215.1	x	d__Bacteria;p__Chloroflexota;c__Limnocylindria;o__P2-11E;f__P2-11E;g__CF-39;s__CF-39 sp005887995	d__Bacteria;p__Chloroflexota;c__Ellin6529;o__P2-11E;f__P2-11E;g__CF-39;s__CF-39 sp005887995	83.54	1.98	67.98	3.08736	2631284	276	244	92.71	7.29	21	19	0	7	38.41	12.97	48.62	soil
GCA_005880335.1	x	d__Bacteria;p__Chloroflexota;c__Limnocylindria;o__P2-11E;f__P2-11E;g__3-1-20CM-2-70-9;s__3-1-20CM-2-70-9 sp005883775	d__Bacteria;p__Chloroflexota;c__Ellin6529;o__P2-11E;f__P2-11E;g__3-1-20CM-2-70-9;s__3-1-20CM-2-70-9 sp005883775	76.27	4.95	67.11	2.90347	2329803	467	228	93.75	6.25	18.5	15	0	4	37.68	12.92	49.4	soil
GCA_005880575.1	x	d__Bacteria;p__Chloroflexota;c__Limnocylindria;o__P2-11E;f__P2-11E;g__3-1-20CM-2-70-9;s__3-1-20CM-2-70-9 sp005880575	d__Bacteria;p__Chloroflexota;c__Ellin6529;o__P2-11E;f__P2-11E;g__3-1-20CM-2-70-9;s__3-1-20CM-2-70-9 sp005880575	83.8	5.81	67.43	3.04034	2704965	212	255	94.06	5.94	19	17	0	6	40.06	12.3	47.64	soil
GCA_005880715.1	x	d__Bacteria;p__Chloroflexota;c__Limnocylindria;o__P2-11E;f__P2-11E;g__CF-39;s__CF-39 sp005887995	d__Bacteria;p__Chloroflexota;c__Ellin6529;o__P2-11E;f__P2-11E;g__CF-39;s__CF-39 sp005887995	92.51	2.88	68.01	3.15953	3009554	209	255	93.1	6.9	21	22	0	6	38.56	12.84	48.6	soil
GCA_005880805.1	x	d__Bacteria;p__Chloroflexota;c__Limnocylindria;o__Limnocylindrales;f__CSP1-4;g__CF-16;s__CF-16 sp005880805	d__Bacteria;p__Chloroflexota;c__Ellin6529;o__CSP1-4;f__CSP1-4;g__CF-16;s__CF-16 sp005880805	87.19	1.85	68.73	3.09193	2746667	266	256	90.09	9.91	50	15	0	4	26.77	7.12	66.11	soil
GCA_005880935.1	x	d__Bacteria;p__Chloroflexota;c__Limnocylindria;o__P2-11E;f__P2-11E;g__CF-39;s__CF-39 sp005887995	d__Bacteria;p__Chloroflexota;c__Ellin6529;o__P2-11E;f__P2-11E;g__CF-39;s__CF-39 sp005887995	92.51	1.34	68.04	3.31178	3105335	265	254	93.11	6.89	22	22	0	6	39.37	13.04	47.59	soil
GCA_005881055.1	x	d__Bacteria;p__Chloroflexota;c__Limnocylindria;o__Limnocylindrales;f__CSP1-4;g__C-114;s__C-114 sp005881055	d__Bacteria;p__Chloroflexota;c__Ellin6529;o__CSP1-4;f__CSP1-4;g__C-114;s__C-114 sp005881055	73.94	0.93	71.08	3.16007	2358486	435	239	89.64	10.36	54	16	0	4	26.8	3.09	70.11	soil
GCA_005881085.1	x	d__Bacteria;p__Chloroflexota;c__Limnocylindria;o__P2-11E;f__P2-11E;g__3-1-20CM-2-70-9;s__3-1-20CM-2-70-9 sp005881085	d__Bacteria;p__Chloroflexota;c__Ellin6529;o__P2-11E;f__P2-11E;g__3-1-20CM-2-70-9;s__3-1-20CM-2-70-9 sp005881085	86.51	2.81	67.15	2.96911	2642838	411	232	93.08	6.92	21	19	0	5	37.39	13.2	49.41	soil
GCA_005881435.1	x	d__Bacteria;p__Chloroflexota;c__Limnocylindria;o__P2-11E;f__CF-107;g__CF-107;s__CF-107 sp005881435	d__Bacteria;p__Chloroflexota;c__Ellin6529;o__P2-11E;f__CF-107;g__CF-107;s__CF-107 sp005881435	94.29	0.93	67.58	3.03884	2892216	151	259	93.73	6.27	17	26	0	5	40.62	13.3	46.08	soil
GCA_005881735.1	x	d__Bacteria;p__Chloroflexota;c__Limnocylindria;o__P2-11E;f__P2-11E;g__3-1-20CM-2-70-9;s__3-1-20CM-2-70-9 sp005889075	d__Bacteria;p__Chloroflexota;c__Ellin6529;o__P2-11E;f__P2-11E;g__3-1-20CM-2-70-9;s__3-1-20CM-2-70-9 sp005889075	97.03	2.48	67.54	3.03547	3020215	158	259	94.12	5.88	18	21	0	4	36.56	12.41	51.03	soil
GCA_005881885.1	x	d__Bacteria;p__Chloroflexota;c__Limnocylindria;o__P2-11E;f__P2-11E;g__3-1-20CM-2-70-9;s__3-1-20CM-2-70-9 sp005881885	d__Bacteria;p__Chloroflexota;c__Ellin6529;o__P2-11E;f__P2-11E;g__3-1-20CM-2-70-9;s__3-1-20CM-2-70-9 sp005881885	96.04	2.48	67.4	3.40865	3356916	234	255	93.15	6.85	20	24	0	4	37.62	12.53	49.84	soil
GCA_005881975.1	x	d__Bacteria;p__Chloroflexota;c__Limnocylindria;o__P2-11E;f__P2-11E;g__3-1-20CM-2-70-9;s__3-1-20CM-2-70-9 sp005882765	d__Bacteria;p__Chloroflexota;c__Ellin6529;o__P2-11E;f__P2-11E;g__3-1-20CM-2-70-9;s__3-1-20CM-2-70-9 sp005882765	74.69	0	66.95	2.73613	2043613	262	233	93.96	6.04	20	17	0	5	37.15	13.48	49.36	soil
GCA_005882055.1	x	d__Bacteria;p__Chloroflexota;c__Limnocylindria;o__QHBO01;f__QHBO01;g__CF-82;s__CF-82 sp005882055	d__Bacteria;p__Chloroflexota;c__Ellin6529;o__QHBO01;f__QHBO01;g__CF-82;s__CF-82 sp005882055	76.03	0.46	68.55	2.43063	1856547	252	245.5	92.63	7.37	29	19	0	4	30.8	5.75	63.46	soil
GCA_005882255.1	x	d__Bacteria;p__Chloroflexota;c__Limnocylindria;o__P2-11E;f__P2-11E;g__CF-39;s__CF-39 sp005882255	d__Bacteria;p__Chloroflexota;c__Ellin6529;o__P2-11E;f__P2-11E;g__CF-39;s__CF-39 sp005882255	84.21	0.99	68.6	3.14359	2673684	252	248	93.51	6.49	19	18	0	4	39.88	10.33	49.79	soil
GCA_005882635.1	x	d__Bacteria;p__Chloroflexota;c__Limnocylindria;o__Limnocylindrales;f__CSP1-4;g__CF-46;s__CF-46 sp005882635	d__Bacteria;p__Chloroflexota;c__Ellin6529;o__CSP1-4;f__CSP1-4;g__CF-46;s__CF-46 sp005882635	94.91	2.78	70.81	3.25355	3176242	222	277	91.59	8.41	38	24	0	5	22.96	4.09	72.96	soil
GCA_005882665.1	x	d__Bacteria;p__Chloroflexota;c__Limnocylindria;o__P2-11E;f__P2-11E;g__3-1-20CM-2-70-9;s__3-1-20CM-2-70-9 sp001919195	d__Bacteria;p__Chloroflexota;c__Ellin6529;o__P2-11E;f__P2-11E;g__3-1-20CM-2-70-9;s__3-1-20CM-2-70-9 sp001919195	83.45	0	69.79	3.31122	2763209	328	217	90.1	9.9	28	19	0	4	40.25	8.29	51.46	soil
GCA_005882765.1	x	d__Bacteria;p__Chloroflexota;c__Limnocylindria;o__P2-11E;f__P2-11E;g__3-1-20CM-2-70-9;s__3-1-20CM-2-70-9 sp005882765	d__Bacteria;p__Chloroflexota;c__Ellin6529;o__P2-11E;f__P2-11E;g__3-1-20CM-2-70-9;s__3-1-20CM-2-70-9 sp005882765	84.91	0.99	66.91	3.20355	2747333	195	254	93.99	6.01	19	21	0	6	38.56	13.69	47.75	soil
GCA_005883475.1	x	d__Bacteria;p__Chloroflexota;c__Limnocylindria;o__P2-11E;f__P2-11E;g__CF-39;s__CF-39 sp005882255	d__Bacteria;p__Chloroflexota;c__Ellin6529;o__P2-11E;f__P2-11E;g__CF-39;s__CF-39 sp005882255	90.43	6.64	68.44	3.3993	3292618	473	237	92.37	7.63	22	23	0	5	38.01	10.38	51.6	soil
GCA_005883505.1	x	d__Bacteria;p__Chloroflexota;c__Limnocylindria;o__P2-11E;f__P2-11E;g__3-1-20CM-2-70-9;s__3-1-20CM-2-70-9 sp005882765	d__Bacteria;p__Chloroflexota;c__Ellin6529;o__P2-11E;f__P2-11E;g__3-1-20CM-2-70-9;s__3-1-20CM-2-70-9 sp005882765	90.06	1.32	66.9	3.20268	2922913	344	244	93.87	6.13	19	24	0	5	38.39	13.49	48.12	soil
GCA_005883525.1	x	d__Bacteria;p__Chloroflexota;c__Limnocylindria;o__P2-11E;f__P2-11E;g__3-1-20CM-2-70-9;s__3-1-20CM-2-70-9 sp001919195	d__Bacteria;p__Chloroflexota;c__Ellin6529;o__P2-11E;f__P2-11E;g__3-1-20CM-2-70-9;s__3-1-20CM-2-70-9 sp001919195	86.65	1.49	70.52	2.92013	2568566	246	253	93.92	6.08	18	17	0	4	39.39	8.74	51.87	soil
GCA_005883615.1	x	d__Bacteria;p__Chloroflexota;c__Limnocylindria;o__Limnocylindrales;f__CSP1-4;g__CF-16;s__CF-16 sp005883615	d__Bacteria;p__Chloroflexota;c__Ellin6529;o__CSP1-4;f__CSP1-4;g__CF-16;s__CF-16 sp005883615	95.83	0.93	68.01	3.16463	3061135	112	286	91.65	8.35	46	14	0	5	26.86	7.11	66.04	soil
GCA_005883625.1	x	d__Bacteria;p__Chloroflexota;c__Limnocylindria;o__P2-11E;f__P2-11E;g__3-1-20CM-2-70-9;s__3-1-20CM-2-70-9 sp001919195	d__Bacteria;p__Chloroflexota;c__Ellin6529;o__P2-11E;f__P2-11E;g__3-1-20CM-2-70-9;s__3-1-20CM-2-70-9 sp001919195	97.03	0.44	70.34	3.26948	3186397	129	264.5	93.14	6.86	21	22	0	4	39.52	9.04	51.43	soil
GCA_005883775.1	x	d__Bacteria;p__Chloroflexota;c__Limnocylindria;o__P2-11E;f__P2-11E;g__3-1-20CM-2-70-9;s__3-1-20CM-2-70-9 sp005883775	d__Bacteria;p__Chloroflexota;c__Ellin6529;o__P2-11E;f__P2-11E;g__3-1-20CM-2-70-9;s__3-1-20CM-2-70-9 sp005883775	72.33	0	67.05	2.80248	2027032	227	236	93.35	6.65	18	17	0	5	38.29	13.88	47.84	soil
GCA_005883785.1	x	d__Bacteria;p__Chloroflexota;c__Limnocylindria;o__P2-11E;f__P2-11E;g__3-1-20CM-2-70-9;s__3-1-20CM-2-70-9 sp001919195	d__Bacteria;p__Chloroflexota;c__Ellin6529;o__P2-11E;f__P2-11E;g__3-1-20CM-2-70-9;s__3-1-20CM-2-70-9 sp001919195	82.99	0	70.41	2.8733	2384550	362	230	92.87	7.13	19	16	0	3	39.4	8.72	51.88	soil
GCA_005884355.1	x	d__Bacteria;p__Chloroflexota;c__Limnocylindria;o__P2-11E;f__P2-11E;g__3-1-20CM-2-70-9;s__3-1-20CM-2-70-9 sp005883775	d__Bacteria;p__Chloroflexota;c__Ellin6529;o__P2-11E;f__P2-11E;g__3-1-20CM-2-70-9;s__3-1-20CM-2-70-9 sp005883775	95.05	5.94	66.96	2.90778	2938384	200	258	94.19	5.81	19	25	0	6	37.47	14.38	48.15	soil
GCA_005887995.1	x	d__Bacteria;p__Chloroflexota;c__Limnocylindria;o__P2-11E;f__P2-11E;g__CF-39;s__CF-39 sp005887995	d__Bacteria;p__Chloroflexota;c__Ellin6529;o__P2-11E;f__P2-11E;g__CF-39;s__CF-39 sp005887995	96	1.98	67.98	3.08751	3023884	231	252	93.42	6.58	22	22	0	6	39.61	13.65	46.74	soil
GCA_005888015.1	x	d__Bacteria;p__Chloroflexota;c__Limnocylindria;o__P2-11E;f__P2-11E;g__CF-39;s__CF-39 sp005889405	d__Bacteria;p__Chloroflexota;c__Ellin6529;o__P2-11E;f__P2-11E;g__CF-39;s__CF-39 sp005889405	79.74	1.49	67.99	2.99987	2428276	330	235	93.45	6.55	17	16	0	5	37.47	11.58	50.94	soil
GCA_005889075.1	x	d__Bacteria;p__Chloroflexota;c__Limnocylindria;o__P2-11E;f__P2-11E;g__3-1-20CM-2-70-9;s__3-1-20CM-2-70-9 sp005889075	d__Bacteria;p__Chloroflexota;c__Ellin6529;o__P2-11E;f__P2-11E;g__3-1-20CM-2-70-9;s__3-1-20CM-2-70-9 sp005889075	95.54	0	67.63	2.9598	2827789	144	260	93.86	6.14	17.5	20	0	4	35.68	12.34	51.97	soil
GCA_005889275.1	x	d__Bacteria;p__Chloroflexota;c__Limnocylindria;o__P2-11E;f__P2-11E;g__3-1-20CM-2-70-9;s__3-1-20CM-2-70-9 sp005889275	d__Bacteria;p__Chloroflexota;c__Ellin6529;o__P2-11E;f__P2-11E;g__3-1-20CM-2-70-9;s__3-1-20CM-2-70-9 sp005889275	88.52	1.98	69.11	3.07817	2779836	235	256	94.13	5.87	17	22	0	4	40.28	11.33	48.39	soil
GCA_005889295.1	x	d__Bacteria;p__Chloroflexota;c__Limnocylindria;o__P2-11E;f__P2-11E;g__3-1-20CM-2-70-9;s__3-1-20CM-2-70-9 sp005889295	d__Bacteria;p__Chloroflexota;c__Ellin6529;o__P2-11E;f__P2-11E;g__3-1-20CM-2-70-9;s__3-1-20CM-2-70-9 sp005889295	93.11	2.22	66.86	3.39629	3234079	339	251	93.79	6.21	18	27	0	5	38.73	12.88	48.39	soil
GCA_005889405.1	x	d__Bacteria;p__Chloroflexota;c__Limnocylindria;o__P2-11E;f__P2-11E;g__CF-39;s__CF-39 sp005889405	d__Bacteria;p__Chloroflexota;c__Ellin6529;o__P2-11E;f__P2-11E;g__CF-39;s__CF-39 sp005889405	96.04	1.49	67.88	3.12672	3048322	114	264	94.25	5.75	16	25	0	4	35.62	12.54	51.84	soil
GCA_005889415.1	x	d__Bacteria;p__Chloroflexota;c__Limnocylindria;o__P2-11E;f__P2-11E;g__3-1-20CM-2-70-9;s__3-1-20CM-2-70-9 sp005889275	d__Bacteria;p__Chloroflexota;c__Ellin6529;o__P2-11E;f__P2-11E;g__3-1-20CM-2-70-9;s__3-1-20CM-2-70-9 sp005889275	72.65	1.98	69.15	2.92756	2169835	330	235	93.5	6.5	17	16	0	4	39.22	11.36	49.42	soil
GCA_005889445.1	x	d__Bacteria;p__Chloroflexota;c__Limnocylindria;o__P2-11E;f__P2-11E;g__3-1-20CM-2-70-9;s__3-1-20CM-2-70-9 sp005889445	d__Bacteria;p__Chloroflexota;c__Ellin6529;o__P2-11E;f__P2-11E;g__3-1-20CM-2-70-9;s__3-1-20CM-2-70-9 sp005889445	88.32	0.99	68.42	2.37271	2116531	254	243.5	94.23	5.77	16	18	0	5	38.3	11.96	49.74	soil
GCA_005889475.1	x	d__Bacteria;p__Chloroflexota;c__Limnocylindria;o__Limnocylindrales;f__CSP1-4;g__UBA5189;s__UBA5189 sp005889475	d__Bacteria;p__Chloroflexota;c__Ellin6529;o__CSP1-4;f__CSP1-4;g__UBA5189;s__UBA5189 sp005889475	92.59	1.85	70.36	2.80302	2644230	123	279	92.06	7.94	34	24	0	4	26.85	3.99	69.16	soil
GCA_009692785.1	x	d__Bacteria;p__Chloroflexota;c__Limnocylindria;o__P2-11E;f__P2-11E;g__SHYN01;s__SHYN01 sp009692785	d__Bacteria;p__Chloroflexota;c__Ellin6529;o__P2-11E;f__P2-11E;g__SHYN01;s__SHYN01 sp009692785	72.94	2.97	69.3	1.65339	1242896	99	272	94.65	5.35	20	3	0	3	29.2	4.72	66.08	freshwater
GCA_009692905.1	x	d__Bacteria;p__Chloroflexota;c__Limnocylindria;o__Limnocylindrales;f__Limnocylindraceae;g__Limnocylindrus;s__Limnocylindrus sp009692905	d__Bacteria;p__Chloroflexota;c__Ellin6529;o__CSP1-4;f__UBA10416;g__UBA10416;s__UBA10416 sp009692905	51.04	0.88	63.88	1.53353	789662	73	284	96.14	3.86	10	2	1	1	37.68	23.86	38.46	freshwater
GCA_009919005.1	x	d__Bacteria;p__Chloroflexota;c__Limnocylindria;o__Limnocylindrales;f__Limnocylindraceae;g__Limnocylindrus;s__Limnocylindrus sp009919005	d__Bacteria;p__Chloroflexota;c__Ellin6529;o__CSP1-4;f__UBA10416;g__UBA10416;s__UBA10416 sp009919005	78.14	0.34	61.71	1.41097	1106290	96	258	95.62	4.38	10	2	1	1	31.87	22.48	45.65	freshwater
GCA_009919365.1	x	d__Bacteria;p__Chloroflexota;c__Limnocylindria;o__Limnocylindrales;f__Limnocylindraceae;g__Limnocylindrus;s__Limnocylindrus sp009919365	d__Bacteria;p__Chloroflexota;c__Ellin6529;o__CSP1-4;f__UBA10416;g__UBA10416;s__UBA10416 sp009919365	71.79	2.04	62.83	1.69441	1241748	312	205	95.16	4.84	11	1	0	2	33.99	18.74	47.27	freshwater
GCA_009925905.1	x	d__Bacteria;p__Chloroflexota;c__Limnocylindria;o__Limnocylindrales;f__Limnocylindraceae;g__Limnocylindrus;s__Limnocylindrus frankliniae	d__Bacteria;p__Chloroflexota;c__Ellin6529;o__CSP1-4;f__UBA10416;g__UBA10416;s__UBA10416 sp009925905	88.86	0	61.83	1.38782	1233219	154	256	95.68	4.32	10	1	1	1	33.81	25.22	40.98	freshwater
GCA_010032145.1	x	d__Bacteria;p__Chloroflexota;c__Limnocylindria;o__Limnocylindrales;f__Limnocylindraceae;g__Limnocylindrus;s__Limnocylindrus sp903851225	d__Bacteria;p__Chloroflexota;c__Ellin6529;o__CSP1-4;f__UBA10416;g__UBA10416;s__UBA10416 sp903851225	73.22	3.7	63.36	1.39027	1057069	245	230	95.82	4.18	10	2	1	1	36.22	18.46	45.32	freshwater
GCA_012026785.1	x	d__Bacteria;p__Chloroflexota;c__Limnocylindria;o__Limnocylindrales;f__CSP1-4;g__UBA5189;s__UBA5189 sp012026785	d__Bacteria;p__Chloroflexota;c__Ellin6529;o__CSP1-4;f__CSP1-4;g__UBA5189;s__UBA5189 sp012026785	92.87	2.78	70.66	3.95146	3774659	260	265	91.76	8.24	31	27	0	6	23.93	4.63	71.44	sediment
GCA_013694645.1	x	d__Bacteria;p__Chloroflexota;c__Limnocylindria;o__QHBO01;f__QHBO01;g__JACDBZ01;s__JACDBZ01 sp013694645	d__Bacteria;p__Chloroflexota;c__Ellin6529;o__QHBO01;f__QHBO01;g__JACDBZ01;s__JACDBZ01 sp013694645	85.98	4.73	68.03	2.04289	1843685	316	244	93.71	6.29	24	11	0	3	24.04	4.65	71.31	soil
GCA_013694795.1	x	d__Bacteria;p__Chloroflexota;c__Limnocylindria;o__QHBO01;f__QHBO01;g__JACDBZ01;s__JACDBZ01 sp013694795	d__Bacteria;p__Chloroflexota;c__Ellin6529;o__QHBO01;f__QHBO01;g__JACDBZ01;s__JACDBZ01 sp013694795	88.03	0.31	68.62	1.79235	1582713	251	230	92.16	7.84	25	9	0	3	29.31	4.86	65.83	soil
GCA_013694835.1	x	d__Bacteria;p__Chloroflexota;c__Limnocylindria;o__Limnocylindrales;f__CSP1-4;g__JACDBP01;s__JACDBP01 sp013694835	d__Bacteria;p__Chloroflexota;c__Ellin6529;o__CSP1-4;f__CSP1-4;g__JACDBP01;s__JACDBP01 sp013694835	66.98	3.37	69.84	2.9331	2033103	406	256.5	92.58	7.42	42	10	0	3	25.4	2.99	71.61	soil
GCA_013695255.1	x	d__Bacteria;p__Chloroflexota;c__Limnocylindria;o__Limnocylindrales;f__CSP1-4;g__JACDAV01;s__JACDAV01 sp013695255	d__Bacteria;p__Chloroflexota;c__Ellin6529;o__CSP1-4;f__CSP1-4;g__JACDAV01;s__JACDAV01 sp013695255	82.25	1.13	71.92	2.82076	2346595	424	259	92.62	7.38	40	20	0	4	23.41	3.31	73.28	soil
GCA_013695505.1	x	d__Bacteria;p__Chloroflexota;c__Limnocylindria;o__Limnocylindrales;f__CSP1-4;g__CF-46;s__CF-46 sp013695505	d__Bacteria;p__Chloroflexota;c__Ellin6529;o__CSP1-4;f__CSP1-4;g__CF-46;s__CF-46 sp013695505	60.74	0.93	69.52	4.13512	2535247	549	246	90.49	9.51	62.5	17	0	6	22.73	3.79	73.48	soil
GCA_013695575.1	x	d__Bacteria;p__Chloroflexota;c__Limnocylindria;o__P2-11E;f__P2-11E;g__JACDAF01;s__JACDAF01 sp013695575	d__Bacteria;p__Chloroflexota;c__Ellin6529;o__P2-11E;f__P2-11E;g__JACDAF01;s__JACDAF01 sp013695575	85.76	6.37	69.68	2.57469	2358273	396	251	94.09	5.91	26	18	0	2	36.91	5.81	57.28	soil
GCA_013696275.1	x	d__Bacteria;p__Chloroflexota;c__Limnocylindria;o__Limnocylindrales;f__CSP1-4;g__Palsa-1032;s__Palsa-1032 sp013696275	d__Bacteria;p__Chloroflexota;c__Ellin6529;o__CSP1-4;f__CSP1-4;g__Palsa-1032;s__Palsa-1032 sp013696275	87.86	1.23	67.87	2.64984	2357144	477	239	92.06	7.94	32	5	0	3	29.81	4.05	66.15	soil
GCA_013696945.1	x	d__Bacteria;p__Chloroflexota;c__Limnocylindria;o__Limnocylindrales;f__CSP1-4;g__Palsa-1032;s__Palsa-1032 sp013696945	d__Bacteria;p__Chloroflexota;c__Ellin6529;o__CSP1-4;f__CSP1-4;g__Palsa-1032;s__Palsa-1032 sp013696945	64.2	0.93	69.77	2.71613	1760124	342	250	93.5	6.5	23	11	0	3	26.94	3.33	69.73	soil
GCA_013697395.1	x	d__Bacteria;p__Chloroflexota;c__Limnocylindria;o__QHBO01;f__QHBO01;g__JACDBZ01;s__JACDBZ01 sp013697395	d__Bacteria;p__Chloroflexota;c__Ellin6529;o__QHBO01;f__QHBO01;g__JACDBZ01;s__JACDBZ01 sp013697395	91.2	3.33	69	3.62255	3417571	564	224	91.18	8.82	36	28	0	3	29.16	4.93	65.91	soil
GCA_013698095.1	x	d__Bacteria;p__Chloroflexota;c__Limnocylindria;o__Limnocylindrales;f__CSP1-4;g__CF-46;s__CF-46 sp013698095	d__Bacteria;p__Chloroflexota;c__Ellin6529;o__CSP1-4;f__CSP1-4;g__CF-46;s__CF-46 sp013698095	96.09	2.78	69.47	3.95947	3913453	261	269	90.36	9.64	44	37	0	6	18.58	4.6	76.82	soil
GCA_013698385.1	x	d__Bacteria;p__Chloroflexota;c__Limnocylindria;o__Limnocylindrales;f__CSP1-4;g__SPCO01;s__SPCO01 sp013698385	d__Bacteria;p__Chloroflexota;c__Ellin6529;o__CSP1-4;f__CSP1-4;g__SPCO01;s__SPCO01 sp013698385	74.33	4.61	69.44	2.68759	2094227	396	257	92.66	7.34	28	9	0	6	20.89	4.65	74.46	soil
GCA_013813905.1	x	d__Bacteria;p__Chloroflexota;c__Limnocylindria;o__Limnocylindrales;f__CSP1-4;g__Palsa-1032;s__Palsa-1032 sp013813905	d__Bacteria;p__Chloroflexota;c__Ellin6529;o__CSP1-4;f__CSP1-4;g__Palsa-1032;s__Palsa-1032 sp013813905	68.16	1.83	69.58	1.90217	1320688	198	259	92.72	7.28	24	5	0	2	25.36	3.84	70.81	soil
GCA_013815585.1	x	d__Bacteria;p__Chloroflexota;c__Limnocylindria;o__Limnocylindrales;f__CSP1-4;g__JACDFU01;s__JACDFU01 sp013815585	d__Bacteria;p__Chloroflexota;c__Ellin6529;o__CSP1-4;f__CSP1-4;g__JACDFU01;s__JACDFU01 sp013815585	85.32	1.38	68.4	2.96513	2565247	221	260	90.38	9.62	41	22	0	3	28.66	6.56	64.78	soil
GCA_013816405.1	x	d__Bacteria;p__Chloroflexota;c__Limnocylindria;o__QHBO01;f__QHBO01;g__CF-167;s__CF-167 sp013816405	d__Bacteria;p__Chloroflexota;c__Ellin6529;o__QHBO01;f__QHBO01;g__CF-167;s__CF-167 sp013816405	94.44	0	67.95	2.64873	2501464	102	247	91.12	8.88	25	14	0	3	35	6.43	58.58	soil
GCA_013820865.1	x	d__Bacteria;p__Chloroflexota;c__Limnocylindria;o__QHBO01;f__QHBO01;g__JACDBZ01;s__JACDBZ01 sp013820865	d__Bacteria;p__Chloroflexota;c__Ellin6529;o__QHBO01;f__QHBO01;g__JACDBZ01;s__JACDBZ01 sp013820865	84.01	3.45	67.21	2.4145	2100903	388	237	93.07	6.93	22	14	0	5	26.72	5.95	67.33	soil
GCA_013822395.1	x	d__Bacteria;p__Chloroflexota;c__Limnocylindria;o__Limnocylindrales;f__CSP1-4;g__UBA5189;s__UBA5189 sp013822395	d__Bacteria;p__Chloroflexota;c__Ellin6529;o__CSP1-4;f__CSP1-4;g__UBA5189;s__UBA5189 sp013822395	69.44	0.93	70.62	4.18681	2934614	194	265	89.78	10.22	44	14	0	5	18.88	2.81	78.31	freshwater
GCA_903820655.1	x	d__Bacteria;p__Chloroflexota;c__Limnocylindria;o__Limnocylindrales;f__Limnocylindraceae;g__Limnocylindrus;s__Limnocylindrus sp903820655	d__Bacteria;p__Chloroflexota;c__Ellin6529;o__CSP1-4;f__UBA10416;g__UBA10416;s__UBA10416 sp903820655	73.99	3.53	63.4	1.2613	967385	208	242.5	95.36	4.64	11	1	1	1	36.97	23.65	39.38	freshwater
GCA_903822495.1	x	d__Bacteria;p__Chloroflexota;c__Limnocylindria;o__Limnocylindrales;f__CSP1-4;g__CAIJPD01;s__CAIJPD01 sp903822495	d__Bacteria;p__Chloroflexota;c__Ellin6529;o__CSP1-4;f__CSP1-4;g__CAIJPD01;s__CAIJPD01 sp903822495	91.28	0.92	71.65	3.91883	3610320	68	295	91.09	8.91	54	12	0	6	31.85	2.63	65.52	freshwater
GCA_903825635.1	x	d__Bacteria;p__Chloroflexota;c__Limnocylindria;o__Limnocylindrales;f__Limnocylindraceae;g__Limnocylindrus;s__Limnocylindrus sp903864185	d__Bacteria;p__Chloroflexota;c__Ellin6529;o__CSP1-4;f__UBA10416;g__UBA10416;s__UBA10416 sp903864185	83.61	1.85	62.9	1.3136	1119000	126	270	95.47	4.53	10	1	1	1	39.96	20.16	39.88	freshwater
GCA_903833645.1	x	d__Bacteria;p__Chloroflexota;c__Limnocylindria;o__Limnocylindrales;f__CSP1-4;g__CAIXZV01;s__CAIXZV01 sp903925955	d__Bacteria;p__Chloroflexota;c__Ellin6529;o__CSP1-4;f__CSP1-4;g__CAIXZV01;s__CAIXZV01 sp903925955	91.94	3.24	68.72	3.80821	3618509	398	265	91.94	8.06	40	12	0	8	35.43	6.52	58.05	freshwater
GCA_903847005.1	x	d__Bacteria;p__Chloroflexota;c__Limnocylindria;o__Limnocylindrales;f__Limnocylindraceae;g__Limnocylindrus;s__Limnocylindrus sp903847005	d__Bacteria;p__Chloroflexota;c__Ellin6529;o__CSP1-4;f__UBA10416;g__UBA10416;s__UBA10416 sp903847005	79.17	0.93	66.16	1.3727	1096967	264	242	95.3	4.7	16	3	1	1	39.98	9.15	50.87	freshwater
GCA_903851225.1	x	d__Bacteria;p__Chloroflexota;c__Limnocylindria;o__Limnocylindrales;f__Limnocylindraceae;g__Limnocylindrus;s__Limnocylindrus sp903851225	d__Bacteria;p__Chloroflexota;c__Ellin6529;o__CSP1-4;f__UBA10416;g__UBA10416;s__UBA10416 sp903851225	72.75	2.75	63.27	1.56704	1172259	208	259	95.47	4.53	12	3	1	1	36.21	19.63	44.16	freshwater
GCA_903859655.1	x	d__Bacteria;p__Chloroflexota;c__Limnocylindria;o__Limnocylindrales;f__CSP1-4;g__CAIXZV01;s__CAIXZV01 sp903930745	d__Bacteria;p__Chloroflexota;c__Ellin6529;o__CSP1-4;f__CSP1-4;g__CAIXZV01;s__CAIXZV01 sp903930745	93.98	4.63	71.79	3.96994	3912080	736	249	91.48	8.52	51	18	0	7	38.73	2.27	58.99	freshwater
GCA_903864185.1	x	d__Bacteria;p__Chloroflexota;c__Limnocylindria;o__Limnocylindrales;f__Limnocylindraceae;g__Limnocylindrus;s__Limnocylindrus sp903864185	d__Bacteria;p__Chloroflexota;c__Ellin6529;o__CSP1-4;f__UBA10416;g__UBA10416;s__UBA10416 sp903864185	82.87	1.01	62.94	1.33787	1120002	72	277	95.85	4.15	10	1	1	1	40.57	20.46	38.96	freshwater
GCA_903874285.1	x	d__Bacteria;p__Chloroflexota;c__Limnocylindria;o__Limnocylindrales;f__Limnocylindraceae;g__Limnocylindrus;s__Limnocylindrus sp903864185	d__Bacteria;p__Chloroflexota;c__Ellin6529;o__CSP1-4;f__UBA10416;g__UBA10416;s__UBA10416 sp903864185	82.87	0.93	62.86	1.33437	1116169	100	272	95.3	4.7	10	1	1	1	40.25	20.13	39.62	freshwater
GCA_903891385.1	x	d__Bacteria;p__Chloroflexota;c__Limnocylindria;o__Limnocylindrales;f__CSP1-4;g__CAIXZV01;s__CAIXZV01 sp903924005	d__Bacteria;p__Chloroflexota;c__Ellin6529;o__CSP1-4;f__CSP1-4;g__CAIXZV01;s__CAIXZV01 sp903924005	82.58	4.34	68.91	4.04148	3488875	789	230	91.64	8.36	44	17	0	7	37.26	6.49	56.25	freshwater
GCA_903894305.1	x	d__Bacteria;p__Chloroflexota;c__Limnocylindria;o__Limnocylindrales;f__Limnocylindraceae;g__Limnocylindrus;s__Limnocylindrus sp903864185	d__Bacteria;p__Chloroflexota;c__Ellin6529;o__CSP1-4;f__UBA10416;g__UBA10416;s__UBA10416 sp903864185	82.87	2.78	63.11	1.3002	1108285	179	249	94.78	5.22	10	1	1	1	40.14	19.37	40.49	freshwater
GCA_903901465.1	x	d__Bacteria;p__Chloroflexota;c__Limnocylindria;o__Limnocylindrales;f__CSP1-4;g__CAIXZV01;s__CAIXZV01 sp903925955	d__Bacteria;p__Chloroflexota;c__Ellin6529;o__CSP1-4;f__CSP1-4;g__CAIXZV01;s__CAIXZV01 sp903925955	81.74	1.85	68.75	3.97006	3306295	696	249	92.1	7.9	38	15	0	7	37.3	5.67	57.03	freshwater
GCA_903905765.1	x	d__Bacteria;p__Chloroflexota;c__Limnocylindria;o__Limnocylindrales;f__Limnocylindraceae;g__Limnocylindrus;s__Limnocylindrus sp003670475	d__Bacteria;p__Chloroflexota;c__Ellin6529;o__CSP1-4;f__UBA10416;g__UBA10416;s__UBA10416 sp003670475	59.26	0	63.06	1.54917	918041	208	252	96.22	3.78	12	1	0	1	37.45	20.24	42.32	freshwater
GCA_903914395.1	x	d__Bacteria;p__Chloroflexota;c__Limnocylindria;o__Limnocylindrales;f__CSP1-4;g__CAIJPD01;s__CAIJPD01 sp903822495	d__Bacteria;p__Chloroflexota;c__Ellin6529;o__CSP1-4;f__CSP1-4;g__CAIJPD01;s__CAIJPD01 sp903822495	88.84	1.85	71.61	3.88482	3516324	560	269	91.61	8.39	52	8	0	6	34.34	2.49	63.17	freshwater
GCA_903917495.1	x	d__Bacteria;p__Chloroflexota;c__Limnocylindria;o__Limnocylindrales;f__Limnocylindraceae;g__Limnocylindrus;s__Limnocylindrus sp903864185	d__Bacteria;p__Chloroflexota;c__Ellin6529;o__CSP1-4;f__UBA10416;g__UBA10416;s__UBA10416 sp903864185	81.94	1.47	62.96	1.33671	1111641	120	268.5	95.33	4.67	10	1	1	1	40.91	19.25	39.84	freshwater
GCA_903924005.1	x	d__Bacteria;p__Chloroflexota;c__Limnocylindria;o__Limnocylindrales;f__CSP1-4;g__CAIXZV01;s__CAIXZV01 sp903924005	d__Bacteria;p__Chloroflexota;c__Ellin6529;o__CSP1-4;f__CSP1-4;g__CAIXZV01;s__CAIXZV01 sp903924005	82.7	1.85	68.86	4.24284	3574962	638	247	91.73	8.27	43	20	0	7	36.94	6.54	56.52	freshwater
GCA_903925955.1	x	d__Bacteria;p__Chloroflexota;c__Limnocylindria;o__Limnocylindrales;f__CSP1-4;g__CAIXZV01;s__CAIXZV01 sp903925955	d__Bacteria;p__Chloroflexota;c__Ellin6529;o__CSP1-4;f__CSP1-4;g__CAIXZV01;s__CAIXZV01 sp903925955	95.83	2.06	68.71	3.71906	3638933	308	269	92.02	7.98	39	15	0	7	34.86	6.47	58.67	freshwater
GCA_903928275.1	x	d__Bacteria;p__Chloroflexota;c__Limnocylindria;o__Limnocylindrales;f__CSP1-4;g__CAIYQJ01;s__CAIYQJ01 sp903928275	d__Bacteria;p__Chloroflexota;c__Ellin6529;o__CSP1-4;f__CSP1-4;g__CAIYQJ01;s__CAIYQJ01 sp903928275	93.2	2.78	72.63	3.61026	3460975	476	265	91.09	8.91	59	7	0	7	24.56	1.22	74.21	freshwater
GCA_903928775.1	x	d__Bacteria;p__Chloroflexota;c__Limnocylindria;o__Limnocylindrales;f__CSP1-4;g__CAIXZV01;s__CAIXZV01 sp903930745	d__Bacteria;p__Chloroflexota;c__Ellin6529;o__CSP1-4;f__CSP1-4;g__CAIXZV01;s__CAIXZV01 sp903930745	89.35	2.93	71.79	4.0816	3756991	733	249	91.32	8.68	52	18	0	7	39.55	2.32	58.12	freshwater
GCA_903929625.1	x	d__Bacteria;p__Chloroflexota;c__Limnocylindria;o__Limnocylindrales;f__CSP1-4;g__CAIXZV01;s__CAIXZV01 sp903924005	d__Bacteria;p__Chloroflexota;c__Ellin6529;o__CSP1-4;f__CSP1-4;g__CAIXZV01;s__CAIXZV01 sp903924005	85.92	2.78	68.83	4.03979	3570237	673	240	91.54	8.46	43	17	0	7	36.7	6.31	56.99	freshwater
GCA_903930745.1	x	d__Bacteria;p__Chloroflexota;c__Limnocylindria;o__Limnocylindrales;f__CSP1-4;g__CAIXZV01;s__CAIXZV01 sp903930745	d__Bacteria;p__Chloroflexota;c__Ellin6529;o__CSP1-4;f__CSP1-4;g__CAIXZV01;s__CAIXZV01 sp903930745	86.27	2.88	71.79	4.18494	3717409	781	247	91.63	8.37	51	17	0	7	39.84	2.23	57.93	freshwater
GCA_903931025.1	x	d__Bacteria;p__Chloroflexota;c__Limnocylindria;o__Limnocylindrales;f__CSP1-4;g__CAIXZV01;s__CAIXZV01 sp903925955	d__Bacteria;p__Chloroflexota;c__Ellin6529;o__CSP1-4;f__CSP1-4;g__CAIXZV01;s__CAIXZV01 sp903925955	83.69	1.95	68.72	3.76592	3214376	692	238	91.74	8.26	41	10	0	7	37.68	6.11	56.21	freshwater
GCA_903933435.1	x	d__Bacteria;p__Chloroflexota;c__Limnocylindria;o__Limnocylindrales;f__Limnocylindraceae;g__Limnocylindrus;s__Limnocylindrus sp903944295	d__Bacteria;p__Chloroflexota;c__Ellin6529;o__CSP1-4;f__UBA10416;g__UBA10416;s__UBA10416 sp903944295	67.38	1.83	63.1	1.2562	862206	111	269.5	95.72	4.28	14	1	1	1	35.58	21.4	43.02	freshwater
GCA_903934305.1	x	d__Bacteria;p__Chloroflexota;c__Limnocylindria;o__Limnocylindrales;f__Limnocylindraceae;g__Limnocylindrus;s__Limnocylindrus sp903944295	d__Bacteria;p__Chloroflexota;c__Ellin6529;o__CSP1-4;f__UBA10416;g__UBA10416;s__UBA10416 sp903944295	79.94	2.52	62.58	1.45988	1197195	175	264	95.74	4.26	13	3	1	1	36.45	22.31	41.25	freshwater
GCA_903935445.1	x	d__Bacteria;p__Chloroflexota;c__Limnocylindria;o__Limnocylindrales;f__Limnocylindraceae;g__Limnocylindrus;s__Limnocylindrus sp903944295	d__Bacteria;p__Chloroflexota;c__Ellin6529;o__CSP1-4;f__UBA10416;g__UBA10416;s__UBA10416 sp903944295	78.7	4.06	62.79	1.38201	1133666	246	249	95.6	4.4	13	2	1	1	36.34	21.39	42.27	freshwater
GCA_903936785.1	x	d__Bacteria;p__Chloroflexota;c__Limnocylindria;o__Limnocylindrales;f__Limnocylindraceae;g__Limnocylindrus;s__Limnocylindrus sp903944295	d__Bacteria;p__Chloroflexota;c__Ellin6529;o__CSP1-4;f__UBA10416;g__UBA10416;s__UBA10416 sp903944295	76.85	3.34	62.88	1.39961	1112764	243	249.5	95.47	4.53	14	3	1	1	36.3	21.82	41.88	freshwater
GCA_903937225.1	x	d__Bacteria;p__Chloroflexota;c__Limnocylindria;o__Limnocylindrales;f__Limnocylindraceae;g__Limnocylindrus;s__Limnocylindrus sp903937225	d__Bacteria;p__Chloroflexota;c__Ellin6529;o__CSP1-4;f__UBA10416;g__UBA10416;s__UBA10416 sp903937225	77.95	2.01	62.54	1.33501	1061988	220	242	95.66	4.34	14	1	1	1	34.92	19.53	45.54	freshwater
GCA_903938075.1	x	d__Bacteria;p__Chloroflexota;c__Limnocylindria;o__Limnocylindrales;f__Limnocylindraceae;g__Limnocylindrus;s__Limnocylindrus sp903938075	d__Bacteria;p__Chloroflexota;c__Ellin6529;o__CSP1-4;f__UBA10416;g__UBA10416;s__UBA10416 sp903938075	75.57	4.84	63.07	1.54434	1226413	217	249	95.76	4.24	12	2	1	1	37.05	22.75	40.21	freshwater
GCA_903940915.1	x	d__Bacteria;p__Chloroflexota;c__Limnocylindria;o__Limnocylindrales;f__Limnocylindraceae;g__Limnocylindrus;s__Limnocylindrus sp903944295	d__Bacteria;p__Chloroflexota;c__Ellin6529;o__CSP1-4;f__UBA10416;g__UBA10416;s__UBA10416 sp903944295	61.57	0.63	63.01	0.842169	521811	64	250	95.08	4.92	12	1	1	0	34.17	18.53	47.3	freshwater
GCA_903944295.1	x	d__Bacteria;p__Chloroflexota;c__Limnocylindria;o__Limnocylindrales;f__Limnocylindraceae;g__Limnocylindrus;s__Limnocylindrus sp903944295	d__Bacteria;p__Chloroflexota;c__Ellin6529;o__CSP1-4;f__UBA10416;g__UBA10416;s__UBA10416 sp903944295	79.68	1.85	62.61	1.47446	1196998	158	273	95.68	4.32	14	3	1	1	36.54	21.98	41.48	freshwater
GCA_903952625.1	x	d__Bacteria;p__Chloroflexota;c__Limnocylindria;o__Limnocylindrales;f__Limnocylindraceae;g__Limnocylindrus;s__Limnocylindrus sp903944295	d__Bacteria;p__Chloroflexota;c__Ellin6529;o__CSP1-4;f__UBA10416;g__UBA10416;s__UBA10416 sp903944295	80.86	1.34	62.61	1.44907	1187636	243	245.5	95.42	4.58	14	3	1	1	36.12	21.76	42.12	freshwater
GCA_903953035.1	x	d__Bacteria;p__Chloroflexota;c__Limnocylindria;o__Limnocylindrales;f__Limnocylindraceae;g__Limnocylindrus;s__Limnocylindrus sp903944295	d__Bacteria;p__Chloroflexota;c__Ellin6529;o__CSP1-4;f__UBA10416;g__UBA10416;s__UBA10416 sp903944295	85.65	2.42	62.79	1.35394	1188405	187	254.5	94.94	5.06	14	1	1	1	35.73	21.86	42.41	freshwater
GCA_903958405.1	x	d__Bacteria;p__Chloroflexota;c__Limnocylindria;o__Limnocylindrales;f__Limnocylindraceae;g__Limnocylindrus;s__Limnocylindrus sp903944295	d__Bacteria;p__Chloroflexota;c__Ellin6529;o__CSP1-4;f__UBA10416;g__UBA10416;s__UBA10416 sp903944295	82.92	3.86	62.59	1.44738	1248351	200	255.5	95.37	4.63	16	3	1	1	36	22.25	41.75	freshwater
GCA_903959635.1	x	d__Bacteria;p__Chloroflexota;c__Limnocylindria;o__Limnocylindrales;f__Limnocylindraceae;g__Limnocylindrus;s__Limnocylindrus sp903944295	d__Bacteria;p__Chloroflexota;c__Ellin6529;o__CSP1-4;f__UBA10416;g__UBA10416;s__UBA10416 sp903944295	79.55	1.21	62.57	1.47444	1187280	249	250	95.62	4.38	14	2	1	1	36.02	21.91	42.07	freshwater
GCA_903961065.1	x	d__Bacteria;p__Chloroflexota;c__Limnocylindria;o__Limnocylindrales;f__Limnocylindraceae;g__Limnocylindrus;s__Limnocylindrus sp903944295	d__Bacteria;p__Chloroflexota;c__Ellin6529;o__CSP1-4;f__UBA10416;g__UBA10416;s__UBA10416 sp903944295	81.3	4.16	62.77	1.37964	1170331	231	246	95.18	4.82	14	3	1	1	36.3	21.48	42.21	freshwater
GCA_947455735.1	RE-14apr17-126	d__Bacteria;p__Chloroflexota;c__Limnocylindria;o__Limnocylindrales;f__Limnocylindraceae;g__Limnocylindrus;s__Limnocylindrus sp903864185	d__Bacteria;p__Chloroflexota;c__Ellin6529;o__CSP1-4;f__UBA10416;g__UBA10416;s__	50.69	0.92	63.298	1.32036	675503	109	254	95.28	4.72	10	1	0	1	39.89	20.93	39.19	freshwater
GCA_947456105.1	RE-15aug16-140	d__Bacteria;p__Chloroflexota;c__Limnocylindria;o__Limnocylindrales;f__Limnocylindraceae;g__Limnocylindrus;s__Limnocylindrus sp903864185	d__Bacteria;p__Chloroflexota;c__Ellin6529;o__CSP1-4;f__UBA10416;g__UBA10416;s__	78.24	0	63.16	1.35492	1060089	45	288	95.7	4.3	9	1	1	1	40.29	19.9	39.81	freshwater
GCA_947457755.1	RE-15aug16-296	d__Bacteria;p__Chloroflexota;c__Limnocylindria;o__Limnocylindrales;f__Limnocylindraceae;g__Limnocylindrus;s__Limnocylindrus sp003670745	d__Bacteria;p__Chloroflexota;c__Ellin6529;o__CSP1-4;f__UBA10416;g__UBA10416;s__	63.47	0	66.751	1.31637	835502	109	269	94.65	5.35	15	1	0	1	36.8	16.49	46.71	freshwater
GCA_947458195.1	RE-16jun15-114	d__Bacteria;p__Chloroflexota;c__Limnocylindria;o__Limnocylindrales;f__Limnocylindraceae;g__Limnocylindrus;s__Limnocylindrus sp903937225	d__Bacteria;p__Chloroflexota;c__Ellin6529;o__CSP1-4;f__UBA10416;g__UBA10416;s__	76.76	0	62.631	1.32514	1017179	43	289	95.85	4.15	12.5	1	0	1	34.06	21.31	44.62	freshwater
GCA_947459615.1	RE-18aug17-244	d__Bacteria;p__Chloroflexota;c__Limnocylindria;o__Limnocylindrales;f__Limnocylindraceae;g__Limnocylindrus;s__Limnocylindrus sp903937225	d__Bacteria;p__Chloroflexota;c__Ellin6529;o__CSP1-4;f__UBA10416;g__UBA10416;s__	74.54	1.85	62.585	1.11121	843907	110	273	96.49	3.51	11	2	1	1	35.28	20.14	44.58	freshwater
GCA_947460315.1	RE-20apr16-380	d__Bacteria;p__Chloroflexota;c__Limnocylindria;o__Limnocylindrales;f__Limnocylindraceae;g__Limnocylindrus;s__Limnocylindrus sp003670745	d__Bacteria;p__Chloroflexota;c__Ellin6529;o__CSP1-4;f__UBA10416;g__UBA10416;s__	77.31	0.63	66.572	1.35456	1053850	69	278	94.61	5.39	15	2	0	1	36.28	16.6	47.12	freshwater
GCA_947461465.1	RE-20apr16-386	d__Bacteria;p__Chloroflexota;c__Limnocylindria;o__Limnocylindrales;f__Limnocylindraceae;g__Limnocylindrus;s__Limnocylindrus sp903937225	d__Bacteria;p__Chloroflexota;c__Ellin6529;o__CSP1-4;f__UBA10416;g__UBA10416;s__	41.28	1.83	62.634	1.20255	505668	110	249	94.92	5.08	14	0	1	1	32.24	19.11	48.65	freshwater
GCA_947461955.1	RE-20apr16-67	d__Bacteria;p__Chloroflexota;c__Limnocylindria;o__Limnocylindrales;f__Limnocylindraceae;g__Limnocylindrus;s__Limnocylindrus sp903864185	d__Bacteria;p__Chloroflexota;c__Ellin6529;o__CSP1-4;f__UBA10416;g__UBA10416;s__	80.09	4.17	63.18	1.22676	1025264	101	272.5	95.37	4.63	10	1	0	1	40.1	19.71	40.2	freshwater
GCA_947462305.1	RE-23may17-352	d__Bacteria;p__Chloroflexota;c__Limnocylindria;o__Limnocylindrales;f__Limnocylindraceae;g__Limnocylindrus;s__Limnocylindrus sp903864185	d__Bacteria;p__Chloroflexota;c__Ellin6529;o__CSP1-4;f__UBA10416;g__UBA10416;s__	69.44	0	63.173	1.29462	898985	94	268	94.71	5.29	10	1	0	1	40.64	18.73	40.64	freshwater
GCA_947462545.1	RE-23may17-761	d__Bacteria;p__Chloroflexota;c__Limnocylindria;o__Limnocylindrales;f__Limnocylindraceae;g__Limnocylindrus;s__Limnocylindrus sp003670745	d__Bacteria;p__Chloroflexota;c__Ellin6529;o__CSP1-4;f__UBA10416;g__UBA10416;s__	81.64	2.78	66.808	1.17331	985281	125	271	95.34	4.66	14	2	0	1	36.79	16.36	46.85	freshwater
GCA_947463525.1	RE-26jul17-277	d__Bacteria;p__Chloroflexota;c__Limnocylindria;o__Limnocylindrales;f__Limnocylindraceae;g__Limnocylindrus;s__Limnocylindrus sp903937225	d__Bacteria;p__Chloroflexota;c__Ellin6529;o__CSP1-4;f__UBA10416;g__UBA10416;s__	40.41	0.85	62.563	0.94986	387129	84	248.5	95.08	4.92	14	0	0	0	36.22	19.39	44.39	freshwater
GCA_947463875.1	RE-27jun17-75	d__Bacteria;p__Chloroflexota;c__Limnocylindria;o__Limnocylindrales;f__Limnocylindraceae;g__Limnocylindrus;s__Limnocylindrus sp903937225	d__Bacteria;p__Chloroflexota;c__Ellin6529;o__CSP1-4;f__UBA10416;g__UBA10416;s__	73.15	0	62.694	1.18999	870481	37	286	96.28	3.72	12	1	1	1	34.49	20.02	45.49	freshwater
GCA_947464285.1	RE-4nov15-10	d__Bacteria;p__Chloroflexota;c__Limnocylindria;o__Limnocylindrales;f__Limnocylindraceae;g__Limnocylindrus;s__Limnocylindrus sp903864185	d__Bacteria;p__Chloroflexota;c__Ellin6529;o__CSP1-4;f__UBA10416;g__UBA10416;s__	79.17	1.03	63.193	1.27961	1023608	78	278	95.39	4.61	10	1	1	1	40.38	19.35	40.28	freshwater
GCA_947464535.1	RE-4nov15-135	d__Bacteria;p__Chloroflexota;c__Limnocylindria;o__Limnocylindrales;f__Limnocylindraceae;g__Limnocylindrus;s__Limnocylindrus sp003670745	d__Bacteria;p__Chloroflexota;c__Ellin6529;o__CSP1-4;f__UBA10416;g__UBA10416;s__	79.17	0	66.757	1.23752	979741	101	272	95.45	4.55	15	2	0	1	35.83	16.93	47.25	freshwater
GCA_947465175.1	RE-4nov15-310	d__Bacteria;p__Chloroflexota;c__Limnocylindria;o__Limnocylindrales;f__Limnocylindraceae;g__Limnocylindrus;s__Limnocylindrus sp903937225	d__Bacteria;p__Chloroflexota;c__Ellin6529;o__CSP1-4;f__UBA10416;g__UBA10416;s__	80.09	0	62.652	1.29272	1035339	41	286	95.89	4.11	12	1	1	1	34.98	20.58	44.44	freshwater
GCA_947465195.1	RE-9nov16-114	d__Bacteria;p__Chloroflexota;c__Limnocylindria;o__Limnocylindrales;f__Limnocylindraceae;g__Limnocylindrus;s__Limnocylindrus sp003670745	d__Bacteria;p__Chloroflexota;c__Ellin6529;o__CSP1-4;f__UBA10416;g__UBA10416;s__	75.88	2.01	66.808	1.18485	917506	90	268.5	95.23	4.77	14	1	0	1	34.82	16.92	48.26	freshwater
GCA_947465455.1	RE-9nov16-15	d__Bacteria;p__Chloroflexota;c__Limnocylindria;o__Limnocylindrales;f__Limnocylindraceae;g__Limnocylindrus;s__Limnocylindrus sp903864185	d__Bacteria;p__Chloroflexota;c__Ellin6529;o__CSP1-4;f__UBA10416;g__UBA10416;s__	77.78	0.93	63.209	1.2765	1002182	94	268	95.43	4.57	9.5	2	0	1	39.59	20.04	40.37	freshwater
GCA_947466305.1	RE-9nov16-368	d__Bacteria;p__Chloroflexota;c__Limnocylindria;o__Limnocylindrales;f__Limnocylindraceae;g__Limnocylindrus;s__Limnocylindrus sp903937225	d__Bacteria;p__Chloroflexota;c__Ellin6529;o__CSP1-4;f__UBA10416;g__UBA10416;s__	55.3	3.24	62.525	1.30124	743682	132	269	96.41	3.59	10	0	1	1	34.03	19.69	46.28	freshwater
GCA_947466975.1	RH-14apr17-167	d__Bacteria;p__Chloroflexota;c__Limnocylindria;o__Limnocylindrales;f__Limnocylindraceae;g__Limnocylindrus;s__	d__Bacteria;p__Chloroflexota;c__Ellin6529;o__CSP1-4;f__UBA10416;g__UBA10416;s__	41.38	0	63.512	1.63262	675578	105	278	96.67	3.33	6	0	1	1	36.63	21.42	41.95	freshwater
GCA_947468805.1	RH-14apr17-41	d__Bacteria;p__Chloroflexota;c__Limnocylindria;o__Limnocylindrales;f__Limnocylindraceae;g__Limnocylindrus;s__Limnocylindrus sp903820655	d__Bacteria;p__Chloroflexota;c__Ellin6529;o__CSP1-4;f__UBA10416;g__UBA10416;s__	53.24	1.03	63.363	1.67951	903478	99	291	96.65	3.35	9	1	1	1	38.17	24.36	37.47	freshwater
GCA_947469145.1	RH-14apr17-536	d__Bacteria;p__Chloroflexota;c__Limnocylindria;o__Limnocylindrales;f__Limnocylindraceae;g__Limnocylindrus;s__Limnocylindrus sp903864185	d__Bacteria;p__Chloroflexota;c__Ellin6529;o__CSP1-4;f__UBA10416;g__UBA10416;s__	77.31	0	63.151	1.23487	954675	88	271	95.25	4.75	10	1	0	1	38.57	19.86	41.57	freshwater
GCA_947469315.1	RH-14apr17-90	d__Bacteria;p__Chloroflexota;c__Limnocylindria;o__Limnocylindrales;f__CSP1-4;g__CAIJPD01;s__CAIJPD01 sp947475545	d__Bacteria;p__Chloroflexota;c__Ellin6529;o__CSP1-4;f__CSP1-4;g__;s__	90.37	0.92	71.288	3.51559	3206543	28	291	90.59	9.41	58	12	0	5	31.25	3.08	65.66	freshwater
GCA_947469505.1	RH-15aug16-250	d__Bacteria;p__Chloroflexota;c__Limnocylindria;o__Limnocylindrales;f__Limnocylindraceae;g__Limnocylindrus;s__Limnocylindrus sp003670745	d__Bacteria;p__Chloroflexota;c__Ellin6529;o__CSP1-4;f__UBA10416;g__UBA10416;s__	76.08	1.2	66.848	1.1927	918428	110	270	94.86	5.14	14	1	0	1	36	16.68	47.31	freshwater
GCA_947470425.1	RH-15aug16-267	d__Bacteria;p__Chloroflexota;c__Limnocylindria;o__Limnocylindrales;f__Limnocylindraceae;g__Limnocylindrus;s__Limnocylindrus sp903937225	d__Bacteria;p__Chloroflexota;c__Ellin6529;o__CSP1-4;f__UBA10416;g__UBA10416;s__	76.08	0	62.662	1.26785	964583	123	262.5	95	5	12	2	1	1	35.29	18.86	45.84	freshwater
GCA_947470485.1	RH-15aug16-363	d__Bacteria;p__Chloroflexota;c__Limnocylindria;o__Limnocylindrales;f__Limnocylindraceae;g__Limnocylindrus;s__Limnocylindrus sp903864185	d__Bacteria;p__Chloroflexota;c__Ellin6529;o__CSP1-4;f__UBA10416;g__UBA10416;s__	57.25	1.95	63.211	1.62807	950605	85	281	95.63	4.37	10	1	0	1	40.4	20.15	39.45	freshwater
GCA_947470785.1	RH-15aug16-416	d__Bacteria;p__Chloroflexota;c__Limnocylindria;o__Limnocylindrales;f__Limnocylindraceae;g__Limnocylindrus;s__Limnocylindrus sp947483025	d__Bacteria;p__Chloroflexota;c__Ellin6529;o__CSP1-4;f__UBA10416;g__UBA10416;s__	49.14	0	63.699	1.38442	680302	105	283	95.97	4.03	9.5	3	2	1	36.85	22.63	40.52	freshwater
GCA_947471065.1	RH-18aug17-119	d__Bacteria;p__Chloroflexota;c__Limnocylindria;o__Limnocylindrales;f__CSP1-4;g__CAIJPD01;s__CAIJPD01 sp947475545	d__Bacteria;p__Chloroflexota;c__Ellin6529;o__CSP1-4;f__CSP1-4;g__;s__	90.28	0.93	71.304	2.97536	2711368	195	278	90.92	9.08	58	11	0	5	31.67	3.06	65.27	freshwater
GCA_947472105.1	RH-18aug17-139	d__Bacteria;p__Chloroflexota;c__Limnocylindria;o__Limnocylindrales;f__Limnocylindraceae;g__Limnocylindrus;s__Limnocylindrus sp003670745	d__Bacteria;p__Chloroflexota;c__Ellin6529;o__CSP1-4;f__UBA10416;g__UBA10416;s__	70.63	0.69	66.837	1.19302	848488	130	250	94.83	5.17	15	1	0	1	36.51	15.58	47.91	freshwater
GCA_947472345.1	RH-18aug17-248	d__Bacteria;p__Chloroflexota;c__Limnocylindria;o__Limnocylindrales;f__Limnocylindraceae;g__Limnocylindrus;s__	d__Bacteria;p__Chloroflexota;c__Ellin6529;o__CSP1-4;f__UBA10416;g__UBA10416;s__	45.69	3.45	62.727	2.03505	963037	130	287	96.08	3.92	12	1	1	1	34.99	21.25	43.76	freshwater
GCA_947472375.1	RH-18aug17-314	d__Bacteria;p__Chloroflexota;c__Limnocylindria;o__Limnocylindrales;f__Limnocylindraceae;g__Limnocylindrus;s__	d__Bacteria;p__Chloroflexota;c__Ellin6529;o__CSP1-4;f__UBA10416;g__UBA10416;s__	43.1	3.45	63.41	1.46145	652394	107	274	96.5	3.5	7	1	1	1	35.46	24.11	40.44	freshwater
GCA_947472415.1	RH-18aug17-346	d__Bacteria;p__Chloroflexota;c__Limnocylindria;o__Limnocylindrales;f__Limnocylindraceae;g__Limnocylindrus;s__Limnocylindrus sp903864185	d__Bacteria;p__Chloroflexota;c__Ellin6529;o__CSP1-4;f__UBA10416;g__UBA10416;s__	76.39	0	63.17	1.28505	981652	90	263.5	95.23	4.77	10	2	0	1	39.86	20.18	39.96	freshwater
GCA_947472525.1	RH-18aug17-51	d__Bacteria;p__Chloroflexota;c__Limnocylindria;o__Limnocylindrales;f__Limnocylindraceae;g__Limnocylindrus;s__Limnocylindrus sp903820655	d__Bacteria;p__Chloroflexota;c__Ellin6529;o__CSP1-4;f__UBA10416;g__UBA10416;s__	53.76	3.45	63.342	1.95319	1087553	133	291	96.46	3.54	10	2	0	1	36.12	25.33	38.56	freshwater
GCA_947472805.1	RH-20apr16-107	d__Bacteria;p__Chloroflexota;c__Limnocylindria;o__Limnocylindrales;f__Limnocylindraceae;g__Limnocylindrus;s__Limnocylindrus sp903864185	d__Bacteria;p__Chloroflexota;c__Ellin6529;o__CSP1-4;f__UBA10416;g__UBA10416;s__	72.69	0.1	63.059	1.18572	862764	49	277	95.07	4.93	10	1	1	1	40.79	20.63	38.58	freshwater
GCA_947473115.1	RH-20apr16-161	d__Bacteria;p__Chloroflexota;c__Limnocylindria;o__Limnocylindrales;f__Limnocylindraceae;g__Limnocylindrus;s__Limnocylindrus sp003670745	d__Bacteria;p__Chloroflexota;c__Ellin6529;o__CSP1-4;f__UBA10416;g__UBA10416;s__	61.11	0	66.939	1.18011	721164	48	282	95.23	4.77	14	2	1	1	35.73	15.68	48.59	freshwater
GCA_947473845.1	RH-20apr16-30	d__Bacteria;p__Chloroflexota;c__Limnocylindria;o__Limnocylindrales;f__Limnocylindraceae;g__Limnocylindrus;s__Limnocylindrus sp903937225	d__Bacteria;p__Chloroflexota;c__Ellin6529;o__CSP1-4;f__UBA10416;g__UBA10416;s__	41.25	2.78	62.666	1.17135	496998	114	225	95.35	4.65	13	0	0	1	33.71	19.4	46.89	freshwater
GCA_947473995.1	RH-20apr16-367	d__Bacteria;p__Chloroflexota;c__Limnocylindria;o__Limnocylindrales;f__Limnocylindraceae;g__Limnocylindrus;s__Limnocylindrus sp947483025	d__Bacteria;p__Chloroflexota;c__Ellin6529;o__CSP1-4;f__UBA10416;g__UBA10416;s__	44.91	3.45	63.724	1.30063	604987	119	264	96	4	7	1	0	1	35.47	21.84	42.69	freshwater
GCA_947475545.1	RH-23may17-1025	d__Bacteria;p__Chloroflexota;c__Limnocylindria;o__Limnocylindrales;f__Limnocylindraceae;g__Limnocylindrus;s__Limnocylindrus sp903864185	d__Bacteria;p__Chloroflexota;c__Ellin6529;o__CSP1-4;f__UBA10416;g__UBA10416;s__	70.83	0	63.153	1.241	878998	98	262.5	95.02	4.98	10	1	1	1	40.51	19.2	40.29	freshwater
GCA_947476265.1	RH-23may17-464	d__Bacteria;p__Chloroflexota;c__Limnocylindria;o__Limnocylindrales;f__Limnocylindraceae;g__Limnocylindrus;s__Limnocylindrus sp903820655	d__Bacteria;p__Chloroflexota;c__Ellin6529;o__CSP1-4;f__UBA10416;g__UBA10416;s__	46.55	1.72	63.355	1.91154	905393	126	285	96.27	3.73	10	0	1	1	37.6	23.67	38.73	freshwater
GCA_947477135.1	RH-23may17-645	d__Bacteria;p__Chloroflexota;c__Limnocylindria;o__Limnocylindrales;f__CSP1-4;g__CAIJPD01;s__CAIJPD01 sp947475545	d__Bacteria;p__Chloroflexota;c__Ellin6529;o__CSP1-4;f__CSP1-4;g__;s__	91.28	0.92	71.285	3.47533	3201736	19	291	90.53	9.47	58	12	0	5	31.27	2.99	65.74	freshwater
GCA_947477255.1	RH-26jul17-137	d__Bacteria;p__Chloroflexota;c__Limnocylindria;o__Limnocylindrales;f__Limnocylindraceae;g__Limnocylindrus;s__Limnocylindrus sp903820655	d__Bacteria;p__Chloroflexota;c__Ellin6529;o__CSP1-4;f__UBA10416;g__UBA10416;s__	55.49	1.72	63.379	1.73474	979455	105	291	96.58	3.42	10	1	1	1	37.08	26.17	36.76	freshwater
GCA_947479575.1	RH-26jul17-145	d__Bacteria;p__Chloroflexota;c__Limnocylindria;o__Limnocylindrales;f__Limnocylindraceae;g__Limnocylindrus;s__Limnocylindrus sp903864185	d__Bacteria;p__Chloroflexota;c__Ellin6529;o__CSP1-4;f__UBA10416;g__UBA10416;s__	80.09	0.93	63.17	1.25207	1012195	96	271	95.58	4.42	9	1	1	1	39.31	19.61	41.08	freshwater
GCA_947479725.1	RH-26jul17-165	d__Bacteria;p__Chloroflexota;c__Limnocylindria;o__Limnocylindrales;f__CSP1-4;g__CAIJPD01;s__CAIJPD01 sp947475545	d__Bacteria;p__Chloroflexota;c__Ellin6529;o__CSP1-4;f__CSP1-4;g__;s__	92.72	0.93	71.348	3.00636	2813663	108	282	90.75	9.25	55	8	0	5	31.4	2.97	65.62	freshwater
GCA_947479875.1	RH-26jul17-290	d__Bacteria;p__Chloroflexota;c__Limnocylindria;o__Limnocylindrales;f__Limnocylindraceae;g__Limnocylindrus;s__Limnocylindrus sp003670745	d__Bacteria;p__Chloroflexota;c__Ellin6529;o__CSP1-4;f__UBA10416;g__UBA10416;s__	69.86	0.46	66.986	1.10884	778216	124	248	94.5	5.5	15	1	0	1	34.33	15.67	50	freshwater
GCA_947479885.1	RH-26jul17-353	d__Bacteria;p__Chloroflexota;c__Limnocylindria;o__Limnocylindrales;f__Limnocylindraceae;g__Limnocylindrus;s__	d__Bacteria;p__Chloroflexota;c__Ellin6529;o__CSP1-4;f__UBA10416;g__UBA10416;s__	51.03	1.72	62.924	1.5153	786791	85	286.5	96.73	3.27	11	1	1	1	35.77	21.8	42.43	freshwater
GCA_947480455.1	RH-26jul17-442	d__Bacteria;p__Chloroflexota;c__Limnocylindria;o__Limnocylindrales;f__Limnocylindraceae;g__Limnocylindrus;s__	d__Bacteria;p__Chloroflexota;c__Ellin6529;o__CSP1-4;f__UBA10416;g__UBA10416;s__	48.59	1.72	63.387	1.2182	602284	111	281	96.88	3.12	6	0	1	1	35.13	22.86	42.02	freshwater
GCA_947480535.1	RH-27jun17-169	d__Bacteria;p__Chloroflexota;c__Limnocylindria;o__Limnocylindrales;f__Limnocylindraceae;g__Limnocylindrus;s__Limnocylindrus sp903820655	d__Bacteria;p__Chloroflexota;c__Ellin6529;o__CSP1-4;f__UBA10416;g__UBA10416;s__	50.94	3.45	63.412	1.82016	960320	110	288	96.18	3.82	10	0	1	1	36.98	25.72	37.3	freshwater
GCA_947481995.1	RH-27jun17-277	d__Bacteria;p__Chloroflexota;c__Limnocylindria;o__Limnocylindrales;f__Limnocylindraceae;g__Limnocylindrus;s__Limnocylindrus sp003670745	d__Bacteria;p__Chloroflexota;c__Ellin6529;o__CSP1-4;f__UBA10416;g__UBA10416;s__	71.76	1.11	67.024	1.09904	797524	138	248	95.21	4.79	15	0	0	1	36.14	16.12	47.74	freshwater
GCA_947482045.1	RH-27jun17-312	d__Bacteria;p__Chloroflexota;c__Limnocylindria;o__Limnocylindrales;f__Limnocylindraceae;g__Limnocylindrus;s__	d__Bacteria;p__Chloroflexota;c__Ellin6529;o__CSP1-4;f__UBA10416;g__UBA10416;s__	49.31	0	62.871	1.71934	847808	93	289	96.74	3.26	11	1	0	1	36.76	20.8	42.44	freshwater
GCA_947482475.1	RH-27jun17-338	d__Bacteria;p__Chloroflexota;c__Limnocylindria;o__Limnocylindrales;f__Limnocylindraceae;g__Limnocylindrus;s__Limnocylindrus sp947483025	d__Bacteria;p__Chloroflexota;c__Ellin6529;o__CSP1-4;f__UBA10416;g__UBA10416;s__	40.28	0	63.58	1.09539	441225	90	252	95.47	4.53	7	0	0	1	39.74	21.63	38.63	freshwater
GCA_947482765.1	RH-27jun17-437	d__Bacteria;p__Chloroflexota;c__Limnocylindria;o__Limnocylindrales;f__CSP1-4;g__CAIJPD01;s__CAIJPD01 sp947475545	d__Bacteria;p__Chloroflexota;c__Ellin6529;o__CSP1-4;f__CSP1-4;g__;s__	93.98	0.93	71.263	3.39486	3220440	29	290	90.53	9.47	58	12	0	5	31.51	3.13	65.36	freshwater
GCA_947483025.1	RH-27jun17-460	d__Bacteria;p__Chloroflexota;c__Limnocylindria;o__Limnocylindrales;f__Limnocylindraceae;g__Limnocylindrus;s__Limnocylindrus sp903864185	d__Bacteria;p__Chloroflexota;c__Ellin6529;o__CSP1-4;f__UBA10416;g__UBA10416;s__	75.93	1.18	63.173	1.22256	939373	101	266	95.42	4.58	9	1	1	1	40.1	19.38	40.52	freshwater
GCA_947484395.1	RH-9nov16-191	d__Bacteria;p__Chloroflexota;c__Limnocylindria;o__Limnocylindrales;f__Limnocylindraceae;g__Limnocylindrus;s__Limnocylindrus sp903864185	d__Bacteria;p__Chloroflexota;c__Ellin6529;o__CSP1-4;f__UBA10416;g__UBA10416;s__	76.85	0.67	63.189	1.32119	1022183	75	275	95	5	10	2	0	1	40.45	19.2	40.35	freshwater
GCA_947485065.1	RH-9nov16-197	d__Bacteria;p__Chloroflexota;c__Limnocylindria;o__Limnocylindrales;f__Limnocylindraceae;g__Limnocylindrus;s__Limnocylindrus sp947483025	d__Bacteria;p__Chloroflexota;c__Ellin6529;o__CSP1-4;f__UBA10416;g__UBA10416;s__	54.76	0	63.721	1.25931	689598	114	278	96.32	3.68	8	3	1	1	38.56	22.58	38.86	freshwater
GCA_947486925.1	RH-9nov16-281	d__Bacteria;p__Chloroflexota;c__Limnocylindria;o__Limnocylindrales;f__Limnocylindraceae;g__Limnocylindrus;s__Limnocylindrus sp003670745	d__Bacteria;p__Chloroflexota;c__Ellin6529;o__CSP1-4;f__UBA10416;g__UBA10416;s__	81.53	1.85	66.825	1.22618	1018549	109	274	95.54	4.46	14	2	0	1	36.03	16.47	47.5	freshwater
GCA_947490635.1	TE-Jun18-213	d__Bacteria;p__Chloroflexota;c__Limnocylindria;o__Limnocylindrales;f__Limnocylindraceae;g__Limnocylindrus;s__	d__Bacteria;p__Chloroflexota;c__Ellin6529;o__CSP1-4;f__UBA10416;g__UBA10416;s__	52.41	3.45	62.883	1.47297	799571	125	270	95.6	4.4	14	1	0	0	34.94	18.22	46.84	freshwater
GCA_947490685.1	TH-Jun18-275	d__Bacteria;p__Chloroflexota;c__Limnocylindria;o__Limnocylindrales;f__Limnocylindraceae;g__Limnocylindrus;s__Limnocylindrus sp937864085	d__Bacteria;p__Chloroflexota;c__Ellin6529;o__CSP1-4;f__UBA10416;g__UBA10416;s__	43.1	0	63.18	1.56903	676252	108	287	96.72	3.28	12	0	0	1	37.39	19.15	43.47	freshwater
GCA_947491145.1	ZE-13may13-74	d__Bacteria;p__Chloroflexota;c__Limnocylindria;o__Limnocylindrales;f__Limnocylindraceae;g__Limnocylindrus;s__Limnocylindrus sp003670455	d__Bacteria;p__Chloroflexota;c__Ellin6529;o__CSP1-4;f__UBA10416;g__UBA10416;s__	75.03	1.56	63.511	1.31712	1003899	101	274	95	5	11	2	1	1	35.75	23.73	40.52	freshwater
GCA_947491345.1	ZE-13oct10-143	d__Bacteria;p__Chloroflexota;c__Limnocylindria;o__Limnocylindrales;f__Limnocylindraceae;g__Limnocylindrus;s__Limnocylindrus sp903937225	d__Bacteria;p__Chloroflexota;c__Ellin6529;o__CSP1-4;f__UBA10416;g__UBA10416;s__	76.39	0.93	62.532	1.37692	1061700	93	284	96.22	3.78	11	2	1	1	33.37	22.15	44.49	freshwater
GCA_947499445.1	ZE-13oct10-188	d__Bacteria;p__Chloroflexota;c__Limnocylindria;o__Limnocylindrales;f__Limnocylindraceae;g__Limnocylindrus;s__Limnocylindrus sp003670455	d__Bacteria;p__Chloroflexota;c__Ellin6529;o__CSP1-4;f__UBA10416;g__UBA10416;s__	80.56	2.16	63.474	1.17021	963530	143	258	95.07	4.93	12	3	1	1	36.17	24.35	39.48	freshwater
GCA_947501155.1	ZE-13oct10-30	d__Bacteria;p__Chloroflexota;c__Limnocylindria;o__Limnocylindrales;f__Limnocylindraceae;g__Limnocylindrus;s__Limnocylindrus sp003670475	d__Bacteria;p__Chloroflexota;c__Ellin6529;o__CSP1-4;f__UBA10416;g__UBA10416;s__	76.85	1.85	63.082	1.08119	846554	70	278	95.44	4.56	12	1	0	1	34.09	21.57	44.34	freshwater
GCA_947501735.1	ZE-17mar17-83	d__Bacteria;p__Chloroflexota;c__Limnocylindria;o__Limnocylindrales;f__Limnocylindraceae;g__Limnocylindrus;s__Limnocylindrus sp003670475	d__Bacteria;p__Chloroflexota;c__Ellin6529;o__CSP1-4;f__UBA10416;g__UBA10416;s__	76.61	2.29	63.063	1.28333	1006202	72	284	95.76	4.24	13	1	1	1	36.29	20.87	42.84	freshwater
GCA_947502115.1	ZE-3nov15-33	d__Bacteria;p__Chloroflexota;c__Limnocylindria;o__Limnocylindrales;f__Limnocylindraceae;g__Limnocylindrus;s__Limnocylindrus sp003670475	d__Bacteria;p__Chloroflexota;c__Ellin6529;o__CSP1-4;f__UBA10416;g__UBA10416;s__	83.33	2.78	63.174	1.05805	906881	62	281	96	4	12	1	1	1	34.34	21.96	43.7	freshwater
GCA_947505265.1	ZE-Oct18-184	d__Bacteria;p__Chloroflexota;c__Limnocylindria;o__Limnocylindrales;f__Limnocylindraceae;g__Limnocylindrus;s__Limnocylindrus sp003670475	d__Bacteria;p__Chloroflexota;c__Ellin6529;o__CSP1-4;f__UBA10416;g__UBA10416;s__	78.24	1.7	63.172	1.10699	881088	101	263.5	95.4	4.6	12.5	1	1	1	34.92	21.18	43.9	freshwater
GCA_947505545.1	ZH-3nov15-171	d__Bacteria;p__Chloroflexota;c__Limnocylindria;o__Limnocylindrales;f__Limnocylindraceae;g__Limnocylindrus;s__Limnocylindrus sp003670475	d__Bacteria;p__Chloroflexota;c__Ellin6529;o__CSP1-4;f__UBA10416;g__UBA10416;s__	81.38	2.78	63.052	1.27832	1070042	123	282.5	95.54	4.46	13	1	1	1	37.38	20.43	42.18	freshwater
GCA_947505715.1	ZH-3nov15-5	d__Bacteria;p__Chloroflexota;c__Limnocylindria;o__Limnocylindrales;f__Limnocylindraceae;g__Limnocylindrus;s__Limnocylindrus sp937864085	d__Bacteria;p__Chloroflexota;c__Ellin6529;o__CSP1-4;f__UBA10416;g__UBA10416;s__	52.51	0.86	63.429	0.6585	348778	59	270	95.31	4.69	9	0	0	1	34.31	18.48	47.21	freshwater
GCA_947507665.1	ZH-Jul18-186	d__Bacteria;p__Chloroflexota;c__Limnocylindria;o__Limnocylindrales;f__Limnocylindraceae;g__Limnocylindrus;s__Limnocylindrus sp003670475	d__Bacteria;p__Chloroflexota;c__Ellin6529;o__CSP1-4;f__UBA10416;g__UBA10416;s__	59.05	0.87	63.151	1.17423	699470	128	268.5	96.26	3.74	11	1	0	1	37.75	19.44	42.82	freshwater
GCA_947507995.1	ZH-Jul18-72	d__Bacteria;p__Chloroflexota;c__Limnocylindria;o__Limnocylindrales;f__Limnocylindraceae;g__Limnocylindrus;s__Limnocylindrus sp937864085	d__Bacteria;p__Chloroflexota;c__Ellin6529;o__CSP1-4;f__UBA10416;g__UBA10416;s__	41.38	0	62.854	1.04493	432392	88	270	96.66	3.34	9	0	1	1	37.18	19.63	43.19	freshwater

## Sheet: Supplementary Data S2
Accession	GTDB taxonomical classification R220	GTDB taxonomical classification R202
GCA-005883615.1	d__Bacteria;p__Chloroflexota;c__Limnocylindria;o__Limnocylindrales;f__CSP1-4;g__CF-16;s__CF-16 sp005883615	d__Bacteria;p__Chloroflexota;c__Ellin6529;o__CSP1-4;f__CSP1-4;g__CF-16;s__CF-16 sp005883615
GCA-001443375.1	d__Bacteria;p__Chloroflexota;c__Limnocylindria;o__Limnocylindrales;f__CSP1-4;g__CSP1-4;s__CSP1-4 sp001443375	d__Bacteria;p__Chloroflexota;c__Ellin6529;o__CSP1-4;f__CSP1-4;g__CSP1-4;s__CSP1-4 sp001443375
GCA-003171065.1	d__Bacteria;p__Chloroflexota;c__Limnocylindria;o__Limnocylindrales;f__CSP1-4;g__Fen-1039;s__Fen-1039 sp003171065	d__Bacteria;p__Chloroflexota;c__Ellin6529;o__CSP1-4;f__CSP1-4;g__Fen-1039;s__Fen-1039 sp003171065
GCA-003171255.1	d__Bacteria;p__Chloroflexota;c__Limnocylindria;o__Limnocylindrales;f__CSP1-4;g__Fen-1039;s__Fen-1039 sp003171255	d__Bacteria;p__Chloroflexota;c__Ellin6529;o__CSP1-4;f__CSP1-4;g__Fen-1039;s__Fen-1039 sp003171255
GCA-001794945.1	d__Bacteria;p__Chloroflexota;c__Limnocylindria;o__Limnocylindrales;f__CSP1-4;g__GWC2-73-18;s__GWC2-73-18 sp001794945	d__Bacteria;p__Chloroflexota;c__Ellin6529;o__CSP1-4;f__CSP1-4;g__GWC2-73-18;s__GWC2-73-18 sp001794945
GCA-003169735.1	d__Bacteria;p__Chloroflexota;c__Limnocylindria;o__Limnocylindrales;f__CSP1-4;g__Palsa-1032;s__Palsa-1032 sp003169735	d__Bacteria;p__Chloroflexota;c__Ellin6529;o__CSP1-4;f__CSP1-4;g__Palsa-1032;s__Palsa-1032 sp003169735
GCA-003152165.1	d__Bacteria;p__Chloroflexota;c__Limnocylindria;o__Limnocylindrales;f__CSP1-4;g__Palsa-1033;s__Palsa-1033 sp003152165	d__Bacteria;p__Chloroflexota;c__Ellin6529;o__CSP1-4;f__CSP1-4;g__Palsa-1033;s__Palsa-1033 sp003152165
GCA-003169655.1	d__Bacteria;p__Chloroflexota;c__Limnocylindria;o__Limnocylindrales;f__CSP1-4;g__Palsa-1033;s__Palsa-1033 sp003169655	d__Bacteria;p__Chloroflexota;c__Ellin6529;o__CSP1-4;f__CSP1-4;g__Palsa-1033;s__Palsa-1033 sp003169655
GCA-004525275.1	d__Bacteria;p__Chloroflexota;c__Limnocylindria;o__Limnocylindrales;f__CSP1-4;g__SPCO01;s__SPCO01 sp004525275	d__Bacteria;p__Chloroflexota;c__Ellin6529;o__CSP1-4;f__CSP1-4;g__SPCO01;s__SPCO01 sp004525275
GCA-005882635.1	d__Bacteria;p__Chloroflexota;c__Limnocylindria;o__Limnocylindrales;f__CSP1-4;g__SPCO01;s__SPCO01 sp004525275	d__Bacteria;p__Chloroflexota;c__Ellin6529;o__CSP1-4;f__CSP1-4;g__CF-46;s__CF-46 sp005882635
GCA-004298915.1	d__Bacteria;p__Chloroflexota;c__Limnocylindria;o__Limnocylindrales;f__CSP1-4;g__UBA5189;s__UBA5189 sp004298915	d__Bacteria;p__Chloroflexota;c__Ellin6529;o__CSP1-4;f__CSP1-4;g__UBA5189;s__UBA5189 sp004298915
GCA-009925905.1	d__Bacteria;p__Chloroflexota;c__Limnocylindria;o__Limnocylindrales;f__Limnocylindraceae;g__Limnocylindrus;s__Limnocylindrus frankliniae	d__Bacteria;p__Chloroflexota;c__Ellin6529;o__CSP1-4;f__UBA10416;g__UBA10416;s__UBA10416 sp009925905
GCA-003476885.1	d__Bacteria;p__Chloroflexota;c__Limnocylindria;o__Limnocylindrales;f__Limnocylindraceae;g__Limnocylindrus;s__Limnocylindrus sp003476885	d__Bacteria;p__Chloroflexota;c__Ellin6529;o__CSP1-4;f__UBA10416;g__UBA10416;s__UBA10416 sp003476885
GCA-003670455.1	d__Bacteria;p__Chloroflexota;c__Limnocylindria;o__Limnocylindrales;f__Limnocylindraceae;g__Limnocylindrus;s__Limnocylindrus sp003670455	d__Bacteria;p__Chloroflexota;c__Ellin6529;o__CSP1-4;f__UBA10416;g__UBA10416;s__UBA10416 sp003670455
ZE-13oct10-188	d__Bacteria;p__Chloroflexota;c__Limnocylindria;o__Limnocylindrales;f__Limnocylindraceae;g__Limnocylindrus;s__Limnocylindrus sp003670455	d__Bacteria;p__Chloroflexota;c__Ellin6529;o__CSP1-4;f__UBA10416;g__UBA10416;s__
GCA-003670475.1	d__Bacteria;p__Chloroflexota;c__Limnocylindria;o__Limnocylindrales;f__Limnocylindraceae;g__Limnocylindrus;s__Limnocylindrus sp003670475	d__Bacteria;p__Chloroflexota;c__Ellin6529;o__CSP1-4;f__UBA10416;g__UBA10416;s__UBA10416 sp003670475
GCA-903905765.1	d__Bacteria;p__Chloroflexota;c__Limnocylindria;o__Limnocylindrales;f__Limnocylindraceae;g__Limnocylindrus;s__Limnocylindrus sp003670475	d__Bacteria;p__Chloroflexota;c__Ellin6529;o__CSP1-4;f__UBA10416;g__UBA10416;s__UBA10416 sp003670475
GCA-003670745.1	d__Bacteria;p__Chloroflexota;c__Limnocylindria;o__Limnocylindrales;f__Limnocylindraceae;g__Limnocylindrus;s__Limnocylindrus sp003670745	d__Bacteria;p__Chloroflexota;c__Ellin6529;o__CSP1-4;f__UBA10416;g__UBA10416;s__UBA10416 sp003670745
RE-20apr16-380	d__Bacteria;p__Chloroflexota;c__Limnocylindria;o__Limnocylindrales;f__Limnocylindraceae;g__Limnocylindrus;s__Limnocylindrus sp003670745	d__Bacteria;p__Chloroflexota;c__Ellin6529;o__CSP1-4;f__UBA10416;g__UBA10416;s__
RH-27jun17-277	d__Bacteria;p__Chloroflexota;c__Limnocylindria;o__Limnocylindrales;f__Limnocylindraceae;g__Limnocylindrus;s__Limnocylindrus sp003670745	d__Bacteria;p__Chloroflexota;c__Ellin6529;o__CSP1-4;f__UBA10416;g__UBA10416;s__
GCA-009692905.1	d__Bacteria;p__Chloroflexota;c__Limnocylindria;o__Limnocylindrales;f__Limnocylindraceae;g__Limnocylindrus;s__Limnocylindrus sp009692905	d__Bacteria;p__Chloroflexota;c__Ellin6529;o__CSP1-4;f__UBA10416;g__UBA10416;s__UBA10416 sp009692905
GCA-903847005.1	d__Bacteria;p__Chloroflexota;c__Limnocylindria;o__Limnocylindrales;f__Limnocylindraceae;g__Limnocylindrus;s__Limnocylindrus sp903847005	d__Bacteria;p__Chloroflexota;c__Ellin6529;o__CSP1-4;f__UBA10416;g__UBA10416;s__UBA10416 sp903847005
GCA-010032145.1	d__Bacteria;p__Chloroflexota;c__Limnocylindria;o__Limnocylindrales;f__Limnocylindraceae;g__Limnocylindrus;s__Limnocylindrus sp903851225	d__Bacteria;p__Chloroflexota;c__Ellin6529;o__CSP1-4;f__UBA10416;g__UBA10416;s__UBA10416 sp903851225
GCA-903851225.1	d__Bacteria;p__Chloroflexota;c__Limnocylindria;o__Limnocylindrales;f__Limnocylindraceae;g__Limnocylindrus;s__Limnocylindrus sp903851225	d__Bacteria;p__Chloroflexota;c__Ellin6529;o__CSP1-4;f__UBA10416;g__UBA10416;s__UBA10416 sp903851225
RE-20apr16-67	d__Bacteria;p__Chloroflexota;c__Limnocylindria;o__Limnocylindrales;f__Limnocylindraceae;g__Limnocylindrus;s__Limnocylindrus sp903864185	d__Bacteria;p__Chloroflexota;c__Ellin6529;o__CSP1-4;f__UBA10416;g__UBA10416;s__
RH-9nov16-191	d__Bacteria;p__Chloroflexota;c__Limnocylindria;o__Limnocylindrales;f__Limnocylindraceae;g__Limnocylindrus;s__Limnocylindrus sp903864185	d__Bacteria;p__Chloroflexota;c__Ellin6529;o__CSP1-4;f__UBA10416;g__UBA10416;s__
RE-4nov15-310	d__Bacteria;p__Chloroflexota;c__Limnocylindria;o__Limnocylindrales;f__Limnocylindraceae;g__Limnocylindrus;s__Limnocylindrus sp903937225	d__Bacteria;p__Chloroflexota;c__Ellin6529;o__CSP1-4;f__UBA10416;g__UBA10416;s__
RE-20apr16-386	d__Bacteria;p__Chloroflexota;c__Limnocylindria;o__Limnocylindrales;f__Limnocylindraceae;g__Limnocylindrus;s__Limnocylindrus sp903937225	d__Bacteria;p__Chloroflexota;c__Ellin6529;o__CSP1-4;f__UBA10416;g__UBA10416;s__
CE-Jul18-62	d__Bacteria;p__Chloroflexota;c__Limnocylindria;o__Limnocylindrales;f__Limnocylindraceae;g__Limnocylindrus;s__Limnocylindrus sp937864085	d__Bacteria;p__Chloroflexota;c__Ellin6529;o__CSP1-4;f__UBA10416;g__UBA10416;s__
ZH-Jul18-72	d__Bacteria;p__Chloroflexota;c__Limnocylindria;o__Limnocylindrales;f__Limnocylindraceae;g__Limnocylindrus;s__Limnocylindrus sp937864085	d__Bacteria;p__Chloroflexota;c__Ellin6529;o__CSP1-4;f__UBA10416;g__UBA10416;s__
GCA-005881435.1	d__Bacteria;p__Chloroflexota;c__Limnocylindria;o__P2-11E;f__CF-107;g__CF-107;s__CF-107 sp005881435	d__Bacteria;p__Chloroflexota;c__Ellin6529;o__P2-11E;f__CF-107;g__CF-107;s__CF-107 sp005881435
GCA-001919195.1	d__Bacteria;p__Chloroflexota;c__Limnocylindria;o__P2-11E;f__P2-11E;g__3-1-20CM-2-70-9;s__3-1-20CM-2-70-9 sp001919195	d__Bacteria;p__Chloroflexota;c__Ellin6529;o__P2-11E;f__P2-11E;g__3-1-20CM-2-70-9;s__3-1-20CM-2-70-9 sp001919195
GCA-001920645.1	d__Bacteria;p__Chloroflexota;c__Limnocylindria;o__P2-11E;f__P2-11E;g__3-1-20CM-2-70-9;s__3-1-20CM-2-70-9 sp001919195	d__Bacteria;p__Chloroflexota;c__Ellin6529;o__P2-11E;f__P2-11E;g__3-1-20CM-2-70-9;s__3-1-20CM-2-70-9 sp001920645
GCA-005882665.1	d__Bacteria;p__Chloroflexota;c__Limnocylindria;o__P2-11E;f__P2-11E;g__3-1-20CM-2-70-9;s__3-1-20CM-2-70-9 sp001919195	d__Bacteria;p__Chloroflexota;c__Ellin6529;o__P2-11E;f__P2-11E;g__3-1-20CM-2-70-9;s__3-1-20CM-2-70-9 sp001919195
GCA-005883625.1	d__Bacteria;p__Chloroflexota;c__Limnocylindria;o__P2-11E;f__P2-11E;g__3-1-20CM-2-70-9;s__3-1-20CM-2-70-9 sp001919195	d__Bacteria;p__Chloroflexota;c__Ellin6529;o__P2-11E;f__P2-11E;g__3-1-20CM-2-70-9;s__3-1-20CM-2-70-9 sp001919195
GCA-005879975.1	d__Bacteria;p__Chloroflexota;c__Limnocylindria;o__P2-11E;f__P2-11E;g__3-1-20CM-2-70-9;s__3-1-20CM-2-70-9 sp005879975	d__Bacteria;p__Chloroflexota;c__Ellin6529;o__P2-11E;f__P2-11E;g__3-1-20CM-2-70-9;s__3-1-20CM-2-70-9 sp005879975
GCA-005882255.1	d__Bacteria;p__Chloroflexota;c__Limnocylindria;o__P2-11E;f__P2-11E;g__CF-39;s__CF-39 sp005882255	d__Bacteria;p__Chloroflexota;c__Ellin6529;o__P2-11E;f__P2-11E;g__CF-39;s__CF-39 sp005882255
GCA-002404155.1	d__Bacteria;p__Chloroflexota;c__Limnocylindria;o__P2-11E;f__P2-11E;g__UBA4735;s__UBA4735 sp002404155	d__Bacteria;p__Chloroflexota;c__Ellin6529;o__P2-11E;f__P2-11E;g__UBA4735;s__UBA4735 sp002404155
GCA-002405245.1	d__Bacteria;p__Chloroflexota;c__Limnocylindria;o__P2-11E;f__P2-11E;g__UBA4735;s__UBA4735 sp002404155	d__Bacteria;p__Chloroflexota;c__Ellin6529;o__P2-11E;f__P2-11E;g__UBA4735;s__UBA4735 sp002404155
GCA-002413165.1	d__Bacteria;p__Chloroflexota;c__Limnocylindria;o__P2-11E;f__P2-11E;g__UBA4735;s__UBA4735 sp002404155	d__Bacteria;p__Chloroflexota;c__Ellin6529;o__P2-11E;f__P2-11E;g__UBA4735;s__UBA4735 sp002404155
GCA-005879775.1	d__Bacteria;p__Chloroflexota;c__Limnocylindria;o__QHBO01;f__QHBO01;g__CF-167;s__CF-167 sp005879775	d__Bacteria;p__Chloroflexota;c__Ellin6529;o__QHBO01;f__QHBO01;g__CF-167;s__CF-167 sp005879775
GCA-013816405.1	d__Bacteria;p__Chloroflexota;c__Limnocylindria;o__QHBO01;f__QHBO01;g__CF-167;s__CF-167 sp013816405	d__Bacteria;p__Chloroflexota;c__Ellin6529;o__QHBO01;f__QHBO01;g__CF-167;s__CF-167 sp013816405
GCA-005879815.1	d__Bacteria;p__Chloroflexota;c__Limnocylindria;o__QHBO01;f__QHBO01;g__CF-82;s__CF-82 sp005879815	d__Bacteria;p__Chloroflexota;c__Ellin6529;o__QHBO01;f__QHBO01;g__CF-82;s__CF-82 sp005879815
GCA-005880165.1	d__Bacteria;p__Chloroflexota;c__Limnocylindria;o__QHBO01;f__QHBO01;g__CF-82;s__CF-82 sp005880165	d__Bacteria;p__Chloroflexota;c__Ellin6529;o__QHBO01;f__QHBO01;g__CF-82;s__CF-82 sp005880165
GCA-005882055.1	d__Bacteria;p__Chloroflexota;c__Limnocylindria;o__QHBO01;f__QHBO01;g__CF-82;s__CF-82 sp005882055	d__Bacteria;p__Chloroflexota;c__Ellin6529;o__QHBO01;f__QHBO01;g__CF-82;s__CF-82 sp005882055
GCA-013694645.1	d__Bacteria;p__Chloroflexota;c__Limnocylindria;o__QHBO01;f__QHBO01;g__JACDBZ01;s__JACDBZ01 sp013694645	d__Bacteria;p__Chloroflexota;c__Ellin6529;o__QHBO01;f__QHBO01;g__JACDBZ01;s__JACDBZ01 sp013694645
GCA-013694795.1	d__Bacteria;p__Chloroflexota;c__Limnocylindria;o__QHBO01;f__QHBO01;g__JACDBZ01;s__JACDBZ01 sp013694795	d__Bacteria;p__Chloroflexota;c__Ellin6529;o__QHBO01;f__QHBO01;g__JACDBZ01;s__JACDBZ01 sp013694795
GCA-013697395.1	d__Bacteria;p__Chloroflexota;c__Limnocylindria;o__QHBO01;f__QHBO01;g__JACDBZ01;s__JACDBZ01 sp013697395	d__Bacteria;p__Chloroflexota;c__Ellin6529;o__QHBO01;f__QHBO01;g__JACDBZ01;s__JACDBZ01 sp013697395
GCA-013820865.1	d__Bacteria;p__Chloroflexota;c__Limnocylindria;o__QHBO01;f__QHBO01;g__JACDBZ01;s__JACDBZ01 sp013820865	d__Bacteria;p__Chloroflexota;c__Ellin6529;o__QHBO01;f__QHBO01;g__JACDBZ01;s__JACDBZ01 sp013820865
GCA-003243965.1	d__Bacteria;p__Chloroflexota;c__Limnocylindria;o__QHBO01;f__QHBO01;g__QHBO01;s__QHBO01 sp003243965	d__Bacteria;p__Chloroflexota;c__Ellin6529;o__QHBO01;f__QHBO01;g__QHBO01;s__QHBO01 sp003243965

## Sheet: Supplementary Data S3
Accession	GTDB taxonomical classification R220	Simple Taxonomy	GC (%)	Estimated Genome Size (Mbp)	Total genome length	Number of contigs	Median CDS	Coding density	Noncoding density	Median intergenic spacer	Number of Sigma factors	Number of Rhodopsins	Number of signal transduction	STOP-TAG frequency	STOP-TAA frequency	STOP-TGA frenquency
CE-Jul18-153	d__Bacteria;p__Chloroflexota;c__Limnocylindria;o__Limnocylindrales;f__Limnocylindraceae;g__Limnocylindrus;s__Limnocylindrus sp003670475	L. sp003670475	63.154	0.7399	368174	73	246	95.52	4.48	11	0	1	1	35.92	20.16	43.93
CE-Oct18-8	d__Bacteria;p__Chloroflexota;c__Limnocylindria;o__Limnocylindrales;f__Limnocylindraceae;g__Limnocylindrus;s__Limnocylindrus sp003670475	L. sp003670475	63.139	0.959766	537757	87	275	95.81	4.19	11	0	1	1	35.49	20.89	43.62
GCA-003670475	d__Bacteria;p__Chloroflexota;c__Limnocylindria;o__Limnocylindrales;f__Limnocylindraceae;g__Limnocylindrus;s__Limnocylindrus sp003670475	L. sp003670475	63.006	1.34993	976710	52	285	95.63	4.37	13	2	1	1	36.33	20.54	43.14
GCA-903905765	d__Bacteria;p__Chloroflexota;c__Limnocylindria;o__Limnocylindrales;f__Limnocylindraceae;g__Limnocylindrus;s__Limnocylindrus sp003670475	L. sp003670475	63.064	1.54917	918041	208	252	96.22	3.78	12	1	0	1	37.45	20.24	42.32
ZE-13oct10-30	d__Bacteria;p__Chloroflexota;c__Limnocylindria;o__Limnocylindrales;f__Limnocylindraceae;g__Limnocylindrus;s__Limnocylindrus sp003670475	L. sp003670475	63.082	1.08119	846554	70	278	95.44	4.56	12	1	0	1	34.09	21.57	44.34
ZE-17mar17-83	d__Bacteria;p__Chloroflexota;c__Limnocylindria;o__Limnocylindrales;f__Limnocylindraceae;g__Limnocylindrus;s__Limnocylindrus sp003670475	L. sp003670475	63.063	1.28333	1006202	72	284	95.76	4.24	13	1	1	1	36.29	20.87	42.84
ZE-3nov15-33	d__Bacteria;p__Chloroflexota;c__Limnocylindria;o__Limnocylindrales;f__Limnocylindraceae;g__Limnocylindrus;s__Limnocylindrus sp003670475	L. sp003670475	63.174	1.05805	906881	62	281	96	4	12	1	1	1	34.34	21.96	43.7
ZE-Oct18-184	d__Bacteria;p__Chloroflexota;c__Limnocylindria;o__Limnocylindrales;f__Limnocylindraceae;g__Limnocylindrus;s__Limnocylindrus sp003670475	L. sp003670475	63.172	1.10699	881088	101	263.5	95.4	4.6	12.5	1	1	1	34.92	21.18	43.9
ZH-3nov15-171	d__Bacteria;p__Chloroflexota;c__Limnocylindria;o__Limnocylindrales;f__Limnocylindraceae;g__Limnocylindrus;s__Limnocylindrus sp003670475	L. sp003670475	63.052	1.27832	1070042	123	282.5	95.54	4.46	13	1	1	1	37.38	20.43	42.18
ZH-Jul18-186	d__Bacteria;p__Chloroflexota;c__Limnocylindria;o__Limnocylindrales;f__Limnocylindraceae;g__Limnocylindrus;s__Limnocylindrus sp003670475	L. sp003670475	63.151	1.17423	699470	128	268.5	96.26	3.74	11	1	0	1	37.75	19.44	42.82
GCA-003670745	d__Bacteria;p__Chloroflexota;c__Limnocylindria;o__Limnocylindrales;f__Limnocylindraceae;g__Limnocylindrus;s__Limnocylindrus sp003670745	L. sp003670745	66.677	1.2792	999796	60	284	94.44	5.56	15	2	1	1	35.93	16.99	47.08
RE-15aug16-296	d__Bacteria;p__Chloroflexota;c__Limnocylindria;o__Limnocylindrales;f__Limnocylindraceae;g__Limnocylindrus;s__Limnocylindrus sp003670745	L. sp003670745	66.751	1.31637	835502	109	269	94.65	5.35	15	1	0	1	36.8	16.49	46.71
RE-20apr16-380	d__Bacteria;p__Chloroflexota;c__Limnocylindria;o__Limnocylindrales;f__Limnocylindraceae;g__Limnocylindrus;s__Limnocylindrus sp003670745	L. sp003670745	66.572	1.35456	1053850	69	278	94.61	5.39	15	2	0	1	36.28	16.6	47.12
RE-23may17-761	d__Bacteria;p__Chloroflexota;c__Limnocylindria;o__Limnocylindrales;f__Limnocylindraceae;g__Limnocylindrus;s__Limnocylindrus sp003670745	L. sp003670745	66.808	1.17331	985281	125	271	95.34	4.66	14	2	0	1	36.79	16.36	46.85
RE-4nov15-135	d__Bacteria;p__Chloroflexota;c__Limnocylindria;o__Limnocylindrales;f__Limnocylindraceae;g__Limnocylindrus;s__Limnocylindrus sp003670745	L. sp003670745	66.757	1.23752	979741	101	272	95.45	4.55	15	2	0	1	35.83	16.93	47.25
RE-9nov16-114	d__Bacteria;p__Chloroflexota;c__Limnocylindria;o__Limnocylindrales;f__Limnocylindraceae;g__Limnocylindrus;s__Limnocylindrus sp003670745	L. sp003670745	66.808	1.18485	917506	90	268.5	95.23	4.77	14	1	0	1	34.82	16.92	48.26
RH-15aug16-250	d__Bacteria;p__Chloroflexota;c__Limnocylindria;o__Limnocylindrales;f__Limnocylindraceae;g__Limnocylindrus;s__Limnocylindrus sp003670745	L. sp003670745	66.848	1.1927	918428	110	270	94.86	5.14	14	1	0	1	36	16.68	47.31
RH-18aug17-139	d__Bacteria;p__Chloroflexota;c__Limnocylindria;o__Limnocylindrales;f__Limnocylindraceae;g__Limnocylindrus;s__Limnocylindrus sp003670745	L. sp003670745	66.837	1.19302	848488	130	250	94.83	5.17	15	1	0	1	36.51	15.58	47.91
RH-20apr16-161	d__Bacteria;p__Chloroflexota;c__Limnocylindria;o__Limnocylindrales;f__Limnocylindraceae;g__Limnocylindrus;s__Limnocylindrus sp003670745	L. sp003670745	66.939	1.18011	721164	48	282	95.23	4.77	14	2	1	1	35.73	15.68	48.59
RH-26jul17-290	d__Bacteria;p__Chloroflexota;c__Limnocylindria;o__Limnocylindrales;f__Limnocylindraceae;g__Limnocylindrus;s__Limnocylindrus sp003670745	L. sp003670745	66.986	1.10884	778216	124	248	94.5	5.5	15	1	0	1	34.33	15.67	50
RH-27jun17-277	d__Bacteria;p__Chloroflexota;c__Limnocylindria;o__Limnocylindrales;f__Limnocylindraceae;g__Limnocylindrus;s__Limnocylindrus sp003670745	L. sp003670745	67.024	1.09904	797524	138	248	95.21	4.79	15	0	0	1	36.14	16.12	47.74
RH-9nov16-281	d__Bacteria;p__Chloroflexota;c__Limnocylindria;o__Limnocylindrales;f__Limnocylindraceae;g__Limnocylindrus;s__Limnocylindrus sp003670745	L. sp003670745	66.825	1.22618	1018549	109	274	95.54	4.46	14	2	0	1	36.03	16.47	47.5
GCA-903825635	d__Bacteria;p__Chloroflexota;c__Limnocylindria;o__Limnocylindrales;f__Limnocylindraceae;g__Limnocylindrus;s__Limnocylindrus sp903864185	L. sp903864185	62.901	1.3136	1119000	126	270	95.47	4.53	10	1	1	1	39.96	20.16	39.88
GCA-903864185	d__Bacteria;p__Chloroflexota;c__Limnocylindria;o__Limnocylindrales;f__Limnocylindraceae;g__Limnocylindrus;s__Limnocylindrus sp903864185	L. sp903864185	62.943	1.33787	1120002	72	277	95.85	4.15	10	1	1	1	40.57	20.46	38.96
GCA-903874285	d__Bacteria;p__Chloroflexota;c__Limnocylindria;o__Limnocylindrales;f__Limnocylindraceae;g__Limnocylindrus;s__Limnocylindrus sp903864185	L. sp903864185	62.863	1.33437	1116169	100	272	95.3	4.7	10	1	1	1	40.25	20.13	39.62
GCA-903894305	d__Bacteria;p__Chloroflexota;c__Limnocylindria;o__Limnocylindrales;f__Limnocylindraceae;g__Limnocylindrus;s__Limnocylindrus sp903864185	L. sp903864185	63.106	1.3002	1108285	179	249	94.78	5.22	10	1	1	1	40.14	19.37	40.49
GCA-903917495	d__Bacteria;p__Chloroflexota;c__Limnocylindria;o__Limnocylindrales;f__Limnocylindraceae;g__Limnocylindrus;s__Limnocylindrus sp903864185	L. sp903864185	62.957	1.33671	1111641	120	268.5	95.33	4.67	10	1	1	1	40.91	19.25	39.84
RE-14apr17-126	d__Bacteria;p__Chloroflexota;c__Limnocylindria;o__Limnocylindrales;f__Limnocylindraceae;g__Limnocylindrus;s__Limnocylindrus sp903864185	L. sp903864185	63.298	1.32036	675503	109	254	95.28	4.72	10	1	0	1	39.89	20.93	39.19
RE-15aug16-140	d__Bacteria;p__Chloroflexota;c__Limnocylindria;o__Limnocylindrales;f__Limnocylindraceae;g__Limnocylindrus;s__Limnocylindrus sp903864185	L. sp903864185	63.16	1.35492	1060089	45	288	95.7	4.3	9	1	1	1	40.29	19.9	39.81
RE-20apr16-67	d__Bacteria;p__Chloroflexota;c__Limnocylindria;o__Limnocylindrales;f__Limnocylindraceae;g__Limnocylindrus;s__Limnocylindrus sp903864185	L. sp903864185	63.18	1.22676	1025264	101	272.5	95.37	4.63	10	1	0	1	40.1	19.71	40.2
RE-23may17-352	d__Bacteria;p__Chloroflexota;c__Limnocylindria;o__Limnocylindrales;f__Limnocylindraceae;g__Limnocylindrus;s__Limnocylindrus sp903864185	L. sp903864185	63.173	1.29462	898985	94	268	94.71	5.29	10	1	0	1	40.64	18.73	40.64
RE-4nov15-10	d__Bacteria;p__Chloroflexota;c__Limnocylindria;o__Limnocylindrales;f__Limnocylindraceae;g__Limnocylindrus;s__Limnocylindrus sp903864185	L. sp903864185	63.193	1.27961	1023608	78	278	95.39	4.61	10	1	1	1	40.38	19.35	40.28
RE-9nov16-15	d__Bacteria;p__Chloroflexota;c__Limnocylindria;o__Limnocylindrales;f__Limnocylindraceae;g__Limnocylindrus;s__Limnocylindrus sp903864185	L. sp903864185	63.209	1.2765	1002182	94	268	95.43	4.57	9.5	2	0	1	39.59	20.04	40.37
RH-14apr17-536	d__Bacteria;p__Chloroflexota;c__Limnocylindria;o__Limnocylindrales;f__Limnocylindraceae;g__Limnocylindrus;s__Limnocylindrus sp903864185	L. sp903864185	63.151	1.23487	954675	88	271	95.25	4.75	10	1	0	1	38.57	19.86	41.57
RH-15aug16-363	d__Bacteria;p__Chloroflexota;c__Limnocylindria;o__Limnocylindrales;f__Limnocylindraceae;g__Limnocylindrus;s__Limnocylindrus sp903864185	L. sp903864185	63.211	1.62807	950605	85	281	95.63	4.37	10	1	0	1	40.4	20.15	39.45
RH-18aug17-346	d__Bacteria;p__Chloroflexota;c__Limnocylindria;o__Limnocylindrales;f__Limnocylindraceae;g__Limnocylindrus;s__Limnocylindrus sp903864185	L. sp903864185	63.17	1.28505	981652	90	263.5	95.23	4.77	10	2	0	1	39.86	20.18	39.96
RH-20apr16-107	d__Bacteria;p__Chloroflexota;c__Limnocylindria;o__Limnocylindrales;f__Limnocylindraceae;g__Limnocylindrus;s__Limnocylindrus sp903864185	L. sp903864185	63.059	1.18572	862764	49	277	95.07	4.93	10	1	1	1	40.79	20.63	38.58
RH-23may17-1025	d__Bacteria;p__Chloroflexota;c__Limnocylindria;o__Limnocylindrales;f__Limnocylindraceae;g__Limnocylindrus;s__Limnocylindrus sp903864185	L. sp903864185	63.153	1.241	878998	98	262.5	95.02	4.98	10	1	1	1	40.51	19.2	40.29
RH-26jul17-145	d__Bacteria;p__Chloroflexota;c__Limnocylindria;o__Limnocylindrales;f__Limnocylindraceae;g__Limnocylindrus;s__Limnocylindrus sp903864185	L. sp903864185	63.17	1.25207	1012195	96	271	95.58	4.42	9	1	1	1	39.31	19.61	41.08
RH-27jun17-460	d__Bacteria;p__Chloroflexota;c__Limnocylindria;o__Limnocylindrales;f__Limnocylindraceae;g__Limnocylindrus;s__Limnocylindrus sp903864185	L. sp903864185	63.173	1.22256	939373	101	266	95.42	4.58	9	1	1	1	40.1	19.38	40.52
RH-9nov16-191	d__Bacteria;p__Chloroflexota;c__Limnocylindria;o__Limnocylindrales;f__Limnocylindraceae;g__Limnocylindrus;s__Limnocylindrus sp903864185	L. sp903864185	63.189	1.32119	1022183	75	275	95	5	10	2	0	1	40.45	19.2	40.35
GCA-903937225	d__Bacteria;p__Chloroflexota;c__Limnocylindria;o__Limnocylindrales;f__Limnocylindraceae;g__Limnocylindrus;s__Limnocylindrus sp903937225	L. sp903937225	62.542	1.33501	1061988	220	242	95.66	4.34	14	1	1	1	34.92	19.53	45.54
RE-16jun15-114	d__Bacteria;p__Chloroflexota;c__Limnocylindria;o__Limnocylindrales;f__Limnocylindraceae;g__Limnocylindrus;s__Limnocylindrus sp903937225	L. sp903937225	62.631	1.32514	1017179	43	289	95.85	4.15	12.5	1	0	1	34.06	21.31	44.62
RE-18aug17-244	d__Bacteria;p__Chloroflexota;c__Limnocylindria;o__Limnocylindrales;f__Limnocylindraceae;g__Limnocylindrus;s__Limnocylindrus sp903937225	L. sp903937225	62.585	1.11121	843907	110	273	96.49	3.51	11	2	1	1	35.28	20.14	44.58
RE-20apr16-386	d__Bacteria;p__Chloroflexota;c__Limnocylindria;o__Limnocylindrales;f__Limnocylindraceae;g__Limnocylindrus;s__Limnocylindrus sp903937225	L. sp903937225	62.634	1.20255	505668	110	249	94.92	5.08	14	0	1	1	32.24	19.11	48.65
RE-26jul17-277	d__Bacteria;p__Chloroflexota;c__Limnocylindria;o__Limnocylindrales;f__Limnocylindraceae;g__Limnocylindrus;s__Limnocylindrus sp903937225	L. sp903937225	62.563	0.94986	387129	84	248.5	95.08	4.92	14	0	0	0	36.22	19.39	44.39
RE-27jun17-75	d__Bacteria;p__Chloroflexota;c__Limnocylindria;o__Limnocylindrales;f__Limnocylindraceae;g__Limnocylindrus;s__Limnocylindrus sp903937225	L. sp903937225	62.694	1.18999	870481	37	286	96.28	3.72	12	1	1	1	34.49	20.02	45.49
RE-4nov15-310	d__Bacteria;p__Chloroflexota;c__Limnocylindria;o__Limnocylindrales;f__Limnocylindraceae;g__Limnocylindrus;s__Limnocylindrus sp903937225	L. sp903937225	62.652	1.29272	1035339	41	286	95.89	4.11	12	1	1	1	34.98	20.58	44.44
RE-9nov16-368	d__Bacteria;p__Chloroflexota;c__Limnocylindria;o__Limnocylindrales;f__Limnocylindraceae;g__Limnocylindrus;s__Limnocylindrus sp903937225	L. sp903937225	62.525	1.30124	743682	132	269	96.41	3.59	10	0	1	1	34.03	19.69	46.28
RH-15aug16-267	d__Bacteria;p__Chloroflexota;c__Limnocylindria;o__Limnocylindrales;f__Limnocylindraceae;g__Limnocylindrus;s__Limnocylindrus sp903937225	L. sp903937225	62.662	1.26785	964583	123	262.5	95	5	12	2	1	1	35.29	18.86	45.84
RH-20apr16-30	d__Bacteria;p__Chloroflexota;c__Limnocylindria;o__Limnocylindrales;f__Limnocylindraceae;g__Limnocylindrus;s__Limnocylindrus sp903937225	L. sp903937225	62.666	1.17135	496998	114	225	95.35	4.65	13	0	0	1	33.71	19.4	46.89
ZE-13oct10-143	d__Bacteria;p__Chloroflexota;c__Limnocylindria;o__Limnocylindrales;f__Limnocylindraceae;g__Limnocylindrus;s__Limnocylindrus sp903937225	L. sp903937225	62.532	1.37692	1061700	93	284	96.22	3.78	11	2	1	1	33.37	22.15	44.49

## Sheet: Supplementary Data S4
TIGR marker
TIGR00019
TIGR00020
TIGR00021
TIGR00042
TIGR00043
TIGR00054
TIGR00059
TIGR00061
TIGR00064
TIGR00065
TIGR00082
TIGR00083
TIGR00084
TIGR00086
TIGR00088
TIGR00090
TIGR00092
TIGR00095
TIGR00115
TIGR00158
TIGR00166
TIGR00168
TIGR00186
TIGR00194
TIGR00250
TIGR00336
TIGR00337
TIGR00344
TIGR00362
TIGR00382
TIGR00392
TIGR00396
TIGR00398
TIGR00408
TIGR00414
TIGR00416
TIGR00420
TIGR00422
TIGR00431
TIGR00435
TIGR00436
TIGR00442
TIGR00445
TIGR00456
TIGR00459
TIGR00460
TIGR00468
TIGR00472
TIGR00487
TIGR00496
TIGR00521
TIGR00539
TIGR00549
TIGR00580
TIGR00593
TIGR00615
TIGR00631
TIGR00634
TIGR00635
TIGR00643
TIGR00658
TIGR00663
TIGR00670
TIGR00717
TIGR00729
TIGR00755
TIGR00810
TIGR00922
TIGR00928
TIGR00936
TIGR00959
TIGR00963
TIGR00967
TIGR01009
TIGR01011
TIGR01017
TIGR01029
TIGR01032
TIGR01039
TIGR01044
TIGR01059
TIGR01060
TIGR01063
TIGR01066
TIGR01071
TIGR01079
TIGR01082
TIGR01087
TIGR01128
TIGR01146
TIGR01164
TIGR01169
TIGR01171
TIGR01302
TIGR01391
TIGR01393
TIGR01394
TIGR01510
TIGR01632
TIGR01951
TIGR01953
TIGR02012
TIGR02013
TIGR02027
TIGR02075
TIGR02258
TIGR02273
TIGR02350
TIGR02651
TIGR02729
TIGR03263
TIGR03594
TIGR03625
TIGR03632
TIGR03654
TIGR03723
TIGR03725
TIGR03953

## Sheet: Supplementary Data S5
Taxonomy	Sample	Relative abundance	Habitat
Limnocylindraceae	SRR3138797	11.79	freshwater
Limnocylindraceae	ERR3687828	11.56	freshwater
Limnocylindraceae	ERR3687829	11.46	freshwater
Limnocylindraceae	ERR4221778	10.18	freshwater
Limnocylindraceae	SRR3138798	9.9	freshwater
Limnocylindraceae	SRR3138838	9.89	freshwater
Limnocylindraceae	SRR3138837	9.74	freshwater
Limnocylindraceae	ERR4222589	9.71	freshwater
Limnocylindraceae	SRR13490378	9.33	freshwater
Limnocylindraceae	ERR3687830	9.09	freshwater
Limnocylindraceae	SRR3987142	8.94	freshwater
Limnocylindraceae	ERR4210557	8.82	freshwater
Limnocylindraceae	SRR3139094	8.81	freshwater
Limnocylindraceae	SRR12197222	8.68	freshwater
Limnocylindraceae	SRR3139093	8.49	freshwater
Limnocylindraceae	SRR3986254	8.43	freshwater
Limnocylindraceae	SRR12983867	7.86	freshwater
Limnocylindraceae	SRR3656949	7.82	freshwater
CSP1-4	ERR4194174	7.8	freshwater
Limnocylindraceae	SRR3986258	7.41	freshwater
Limnocylindraceae	SRR12197257	7.29	freshwater
Limnocylindraceae	SRR7182494	7.25	freshwater
Limnocylindraceae	SRR12983871	7	freshwater
Limnocylindraceae	SRR14240542	6.7	freshwater
Limnocylindraceae	SRR10955844	6.68	freshwater
Limnocylindraceae	SRR10955151	6.45	freshwater
Limnocylindraceae	ERR4195032	6.41	freshwater
Limnocylindraceae	ERR4193668	6.36	freshwater
Limnocylindraceae	ERR4222595	6.29	freshwater
Limnocylindraceae	ERR4210440	6.27	freshwater
Limnocylindraceae	SRR5675693	6.05	freshwater
Limnocylindraceae	ERR4193667	5.9	freshwater
Limnocylindraceae	SRR10955552	5.8	freshwater
Limnocylindraceae	ERR4221771	5.78	freshwater
Limnocylindraceae	SRR12197259	5.77	freshwater
Limnocylindraceae	ERR4195041	5.75	freshwater
CSP1-4	SRR11582168	5.73	freshwater
Limnocylindraceae	SRR14332029	5.72	freshwater
Limnocylindraceae	ERR3761200	5.72	freshwater
Limnocylindraceae	SRR6754097	5.72	freshwater
Limnocylindraceae	SRR1173821	5.7	freshwater
Limnocylindraceae	SRR10955140	5.66	freshwater
Limnocylindraceae	SRR14332031	5.63	freshwater
Limnocylindraceae	SRR14333789	5.58	freshwater
Limnocylindraceae	SRR11638000	5.57	freshwater
Limnocylindraceae	ERR4195029	5.49	freshwater
Limnocylindraceae	SRR3987373	5.4	freshwater
Limnocylindraceae	SRR3138944	5.36	freshwater
Limnocylindraceae	ERR4223707	5.35	freshwater
Limnocylindraceae	ERR3761206	5.34	freshwater
Limnocylindraceae	ERR3761210	5.32	freshwater
Limnocylindraceae	ERR4222602	5.31	freshwater
Limnocylindraceae	SRR6791930	5.27	freshwater
Limnocylindraceae	SRR14332024	5.25	freshwater
Limnocylindraceae	ERR3761211	5.24	freshwater
Limnocylindraceae	SRR12197258	5.24	freshwater
Limnocylindraceae	ERR4221765	5.23	freshwater
Limnocylindraceae	SRR14332033	5.19	freshwater
Limnocylindraceae	SRR4447083	5.1	freshwater
Limnocylindraceae	SRR6791932	5.1	freshwater
Limnocylindraceae	SRR6200751	5.09	freshwater
Limnocylindraceae	ERR3761212	5.09	freshwater
Limnocylindraceae	ERR3761208	5.07	freshwater
Limnocylindraceae	SRR6754091	5.07	freshwater
Limnocylindraceae	ERR3761213	5.06	freshwater
Limnocylindraceae	ERR4221764	5.05	freshwater
CSP1-4	ERR4194106	5.02	freshwater
Limnocylindraceae	SRR14576923	4.99	freshwater
Limnocylindraceae	ERR3761207	4.99	freshwater
Limnocylindraceae	ERR3761209	4.98	freshwater
Limnocylindraceae	SRR6791931	4.98	freshwater
Limnocylindraceae	SRR12197221	4.96	freshwater
Limnocylindraceae	ERR4222569	4.94	freshwater
Limnocylindraceae	SRR12852549	4.91	freshwater
Limnocylindraceae	SRR3986826	4.91	freshwater
Limnocylindraceae	SRR6262246	4.9	freshwater
Limnocylindraceae	SRR10607569	4.87	freshwater
Limnocylindraceae	SRR3138945	4.86	freshwater
CSP1-4	SRR8426588	4.84	freshwater
Limnocylindraceae	SRR3986256	4.8	freshwater
Limnocylindraceae	SRR10955929	4.77	freshwater
Limnocylindraceae	SRR7182495	4.77	freshwater
Limnocylindraceae	SRR14333791	4.77	freshwater
Limnocylindraceae	SRR10607557	4.76	freshwater
Limnocylindraceae	SRR5602498	4.72	freshwater
Limnocylindraceae	SRR10955549	4.7	freshwater
Limnocylindraceae	SRR10955521	4.69	freshwater
Limnocylindraceae	ERR4193664	4.69	freshwater
Limnocylindraceae	SRR3985672	4.67	freshwater
Limnocylindraceae	SRR12088352	4.67	freshwater
Limnocylindraceae	SRR5597147	4.66	freshwater
Limnocylindraceae	ERR4221524	4.63	freshwater
Limnocylindraceae	SRR3986827	4.6	freshwater
Limnocylindraceae	SRR6262244	4.59	freshwater
Limnocylindraceae	ERR3761197	4.58	freshwater
Limnocylindraceae	SRR6754100	4.58	freshwater
Limnocylindraceae	SRR14332026	4.53	freshwater
Limnocylindraceae	SRR6197932	4.51	freshwater
Limnocylindraceae	SRR5913604	4.51	freshwater
Limnocylindraceae	SRR7054681	4.51	freshwater
Limnocylindraceae	SRR10607568	4.48	freshwater
Limnocylindraceae	SRR3987075	4.47	freshwater
Limnocylindraceae	SRR1173877	4.44	freshwater
Limnocylindraceae	SRR9141340	4.39	freshwater
Limnocylindraceae	SRR14332020	4.38	freshwater
Limnocylindraceae	ERR4221525	4.36	freshwater
Limnocylindraceae	SRR14576920	4.35	freshwater
Limnocylindraceae	SRR10599101	4.34	freshwater
Limnocylindraceae	SRR3985671	4.3	freshwater
Limnocylindraceae	SRR10955141	4.29	freshwater
Limnocylindraceae	SRR12197240	4.29	freshwater
Limnocylindraceae	SRR3986823	4.27	freshwater
Limnocylindraceae	SRR3986682	4.24	freshwater
Limnocylindraceae	SRR13490370	4.22	freshwater
Limnocylindraceae	SRR12852573	4.12	freshwater
Limnocylindraceae	ERR4195036	4.12	freshwater
Limnocylindraceae	SRR5675743	4.1	freshwater
Limnocylindraceae	SRR14576918	4.1	freshwater
Limnocylindraceae	SRR13224098	4.09	freshwater
Limnocylindraceae	ERR4653573	4.08	freshwater
Limnocylindraceae	SRR13224037	4.08	freshwater
Limnocylindraceae	SRR13150726	4.07	freshwater
Limnocylindraceae	SRR10955137	4.06	freshwater
Limnocylindraceae	SRR11632272	4.06	freshwater
Limnocylindraceae	SRR14576929	4.04	freshwater
Limnocylindraceae	SRR6200752	4.03	freshwater
Limnocylindraceae	ERR4222570	4.02	freshwater
Limnocylindraceae	SRR14332051	3.98	freshwater
Limnocylindraceae	SRR3987482	3.98	freshwater
Limnocylindraceae	SRR14576928	3.97	freshwater
Limnocylindraceae	SRR2179954	3.96	freshwater
Limnocylindraceae	SRR10955856	3.96	freshwater
Limnocylindraceae	SRR10955148	3.91	freshwater
Limnocylindraceae	SRR11638770	3.89	freshwater
CSP1-4	SRR12522872	3.88	freshwater
Limnocylindraceae	SRR10955557	3.88	freshwater
Limnocylindraceae	SRR14332046	3.87	freshwater
Limnocylindraceae	SRR3987379	3.86	freshwater
Limnocylindraceae	SRR3987092	3.86	freshwater
Limnocylindraceae	SRR14576924	3.86	freshwater
Limnocylindraceae	SRR10599106	3.85	freshwater
Limnocylindraceae	ERR4682413	3.84	freshwater
Limnocylindraceae	SRR4198666	3.84	freshwater
Limnocylindraceae	ERR4011034	3.83	freshwater
Limnocylindraceae	SRR14332055	3.82	freshwater
Limnocylindraceae	SRR14576896	3.81	freshwater
CSP1-4	SRR11777025	3.8	freshwater
Limnocylindraceae	SRR14308743	3.79	freshwater
Limnocylindraceae	SRR14576925	3.77	freshwater
Limnocylindraceae	SRR14576916	3.77	freshwater
Limnocylindraceae	SRR5123277	3.76	freshwater
Limnocylindraceae	SRR10955846	3.75	freshwater
Limnocylindraceae	SRR10599108	3.74	freshwater
Limnocylindraceae	SRR7182479	3.74	freshwater
Limnocylindraceae	SRR10520203	3.73	freshwater
Limnocylindraceae	SRR3986253	3.73	freshwater
Limnocylindraceae	SRR10955593	3.72	freshwater
Limnocylindraceae	ERR4223705	3.72	freshwater
Limnocylindraceae	SRR6423799	3.71	freshwater
Limnocylindraceae	SRR14576926	3.71	freshwater
Limnocylindraceae	SRR11557465	3.67	freshwater
Limnocylindraceae	SRR5123276	3.66	freshwater
Limnocylindraceae	SRR10955592	3.65	freshwater
Limnocylindraceae	SRR14576899	3.64	freshwater
Limnocylindraceae	SRR14332022	3.64	freshwater
Limnocylindraceae	SRR10599111	3.62	freshwater
CSP1-4	SRR11776999	3.6	freshwater
Limnocylindraceae	SRR5675734	3.59	freshwater
Limnocylindraceae	SRR10607574	3.59	freshwater
Limnocylindraceae	ERR3687824	3.58	freshwater
Limnocylindraceae	SRR14576917	3.58	freshwater
Limnocylindraceae	ERR3687826	3.58	freshwater
Limnocylindraceae	SRR5123273	3.57	freshwater
Limnocylindraceae	SRR11414071	3.55	freshwater
Limnocylindraceae	SRR12983868	3.54	freshwater
Limnocylindraceae	SRR14332053	3.53	freshwater
Limnocylindraceae	SRR10599099	3.52	freshwater
Limnocylindraceae	SRR4833081	3.52	freshwater
CSP1-4	SRR11777000	3.51	freshwater
Limnocylindraceae	SRR3985708	3.51	freshwater
Limnocylindraceae	SRR3987074	3.51	freshwater
Limnocylindraceae	SRR6198591	3.51	freshwater
Limnocylindraceae	SRR8906572	3.5	freshwater
Limnocylindraceae	SRR14576898	3.5	freshwater
Limnocylindraceae	SRR5675705	3.5	freshwater
Limnocylindraceae	SRR3137760	3.49	freshwater
Limnocylindraceae	SRR5260362	3.49	freshwater
Limnocylindraceae	SRR6262243	3.49	freshwater
Limnocylindraceae	ERR3761223	3.49	freshwater
Limnocylindraceae	SRR6262245	3.48	freshwater
Limnocylindraceae	SRR3990180	3.48	freshwater
Limnocylindraceae	SRR13007720	3.48	freshwater
CSP1-4	SRR11777010	3.46	freshwater
Limnocylindraceae	SRR14332044	3.46	freshwater
Limnocylindraceae	SRR3987415	3.46	freshwater
Limnocylindraceae	SRR14307628	3.44	freshwater
Limnocylindraceae	SRR14576908	3.44	freshwater
Limnocylindraceae	SRR10607565	3.44	freshwater
Limnocylindraceae	SRR3137759	3.41	freshwater
Limnocylindraceae	SRR14576922	3.41	freshwater
Limnocylindraceae	SRR14576902	3.4	freshwater
Limnocylindraceae	ERR4222568	3.4	freshwater
Limnocylindraceae	SRR6476078	3.39	freshwater
Limnocylindraceae	SRR6754092	3.39	freshwater
Limnocylindraceae	SRR3987377	3.38	freshwater
Limnocylindraceae	SRR14576903	3.38	freshwater
Limnocylindraceae	SRR3137761	3.36	freshwater
Limnocylindraceae	SRR3137758	3.36	freshwater
Limnocylindraceae	SRR14576901	3.36	freshwater
CSP1-4	SRR12522873	3.35	freshwater
Limnocylindraceae	SRR5466256	3.35	freshwater
Limnocylindraceae	SRR14576927	3.34	freshwater
Limnocylindraceae	SRR12197254	3.33	freshwater
Limnocylindraceae	SRR14576913	3.32	freshwater
Limnocylindraceae	SRR10955554	3.32	freshwater
Limnocylindraceae	ERR3761196	3.32	freshwater
Limnocylindraceae	SRR6754101	3.32	freshwater
CSP1-4	SRR11777016	3.31	freshwater
Limnocylindraceae	SRR10955551	3.31	freshwater
Limnocylindraceae	SRR5604249	3.3	freshwater
Limnocylindraceae	SRR3987375	3.3	freshwater
Limnocylindraceae	SRR4831663	3.3	freshwater
Limnocylindraceae	SRR2962440	3.29	freshwater
Limnocylindraceae	ERR3761222	3.29	freshwater
Limnocylindraceae	SRR6200753	3.28	freshwater
Limnocylindraceae	SRR10965064	3.26	freshwater
Limnocylindraceae	SRR11637951	3.25	freshwater
Limnocylindraceae	SRR14576915	3.24	freshwater
Limnocylindraceae	SRR5913602	3.23	freshwater
Limnocylindraceae	SRR11637992	3.21	freshwater
Limnocylindraceae	SRR4833080	3.21	freshwater
Limnocylindraceae	SRR14332042	3.21	freshwater
Limnocylindraceae	SRR6200754	3.2	freshwater
Limnocylindraceae	ERR4210558	3.18	freshwater
Limnocylindraceae	SRR5913605	3.15	freshwater
Limnocylindraceae	SRR10599107	3.14	freshwater
Limnocylindraceae	SRR12983874	3.14	freshwater
Limnocylindraceae	SRR4831662	3.14	freshwater
Limnocylindraceae	SRR13224094	3.13	freshwater
Limnocylindraceae	SRR7704215	3.13	freshwater
Limnocylindraceae	SRR14578331	3.12	freshwater
Limnocylindraceae	SRR4754860	3.12	freshwater
Limnocylindraceae	SRR10599109	3.12	freshwater
Limnocylindraceae	ERR4210461	3.11	freshwater
Limnocylindraceae	SRR6476077	3.1	freshwater
Limnocylindraceae	SRR14576921	3.1	freshwater
Limnocylindraceae	SRR13224078	3.08	freshwater
Limnocylindraceae	SRR12658710	3.08	freshwater
QHBO01	SRR2938583	3.08	freshwater
Limnocylindraceae	SRR4198832	3.07	freshwater
Limnocylindraceae	ERR4221526	3.07	freshwater
Limnocylindraceae	SRR3987953	3.07	freshwater
Limnocylindraceae	SRR10599110	3.06	freshwater
Limnocylindraceae	ERR3761217	3.05	freshwater
Limnocylindraceae	SRR8437753	3.05	freshwater
Limnocylindraceae	ERR4193931	3.04	freshwater
Limnocylindraceae	SRR11414073	3.04	freshwater
Limnocylindraceae	ERR3761216	3.04	freshwater
Limnocylindraceae	SRR9061363	3.03	freshwater
Limnocylindraceae	SRR10036075	3.02	freshwater
Limnocylindraceae	SRR4833077	3.02	freshwater
Limnocylindraceae	SRR10036074	3.02	freshwater
Limnocylindraceae	ERR3761226	3.02	freshwater
Limnocylindraceae	SRR4833087	3.02	freshwater
Limnocylindraceae	ERR3761227	3.02	freshwater
Limnocylindraceae	SRR13150709	3.02	freshwater
Limnocylindraceae	SRR6754086	3.01	freshwater
Limnocylindraceae	ERR3761218	2.97	freshwater
Limnocylindraceae	SRR10036073	2.97	freshwater
Limnocylindraceae	SRR14576914	2.97	freshwater
Limnocylindraceae	SRR10607552	2.96	freshwater
Limnocylindraceae	SRR14576900	2.95	freshwater
Limnocylindraceae	SRR5273323	2.92	freshwater
Limnocylindraceae	SRR10599100	2.92	freshwater
Limnocylindraceae	SRR13224102	2.91	freshwater
Limnocylindraceae	ERR3761199	2.91	freshwater
Limnocylindraceae	SRR6754098	2.91	freshwater
Limnocylindraceae	SRR14240543	2.9	freshwater
Limnocylindraceae	ERR3761219	2.9	freshwater
Limnocylindraceae	SRR13224096	2.9	freshwater
Limnocylindraceae	SRR14332021	2.89	freshwater
Limnocylindraceae	SRR8906575	2.89	freshwater
Limnocylindraceae	SRR10955595	2.88	freshwater
Limnocylindraceae	SRR6423787	2.87	freshwater
Limnocylindraceae	ERR5098451	2.87	freshwater
Limnocylindraceae	SRR10955522	2.86	freshwater
Limnocylindraceae	SRR4833084	2.85	freshwater
Limnocylindraceae	SRR10599098	2.85	freshwater
Limnocylindraceae	SRR14332040	2.85	freshwater
Limnocylindraceae	SRR6423811	2.85	freshwater
Limnocylindraceae	SRR10955150	2.85	freshwater
CSP1-4	SRR11700424	2.84	freshwater
Limnocylindraceae	SRR10955548	2.84	freshwater
Limnocylindraceae	SRR13224058	2.84	freshwater
Limnocylindraceae	SRR2962413	2.83	freshwater
Limnocylindraceae	ERR3761215	2.83	freshwater
Limnocylindraceae	SRR14308749	2.83	freshwater
CSP1-4	SRR13007711	2.82	freshwater
CSP1-4	SRR11777012	2.82	freshwater
Limnocylindraceae	SRR14576909	2.82	freshwater
Limnocylindraceae	ERR3761214	2.8	freshwater
Limnocylindraceae	SRR5675727	2.8	freshwater
Limnocylindraceae	SRR11414072	2.8	freshwater
CSP1-4	SRR2016484	2.79	freshwater
Limnocylindraceae	SRR13224076	2.78	freshwater
Limnocylindraceae	SRR14307629	2.77	freshwater
Limnocylindraceae	SRR14308741	2.77	freshwater
CSP1-4	SRR2938582	2.76	freshwater
Limnocylindraceae	SRR14576912	2.76	freshwater
Limnocylindraceae	SRR8437752	2.75	freshwater
Limnocylindraceae	SRR11414075	2.74	freshwater
CSP1-4	SRR2938578	2.73	freshwater
Limnocylindraceae	SRR8075969	2.73	freshwater
Limnocylindraceae	SRR14576904	2.73	freshwater
Limnocylindraceae	SRR14576911	2.73	freshwater
CSP1-4	SRR11776972	2.72	freshwater
P2-11E	SRR11776972	2.72	freshwater
Limnocylindraceae	SRR10955476	2.71	freshwater
CSP1-4	SRR7468308	2.7	freshwater
Limnocylindraceae	SRR10607566	2.7	freshwater
Limnocylindraceae	SRR10955194	2.7	freshwater
Limnocylindraceae	SRR3656952	2.7	freshwater
Limnocylindraceae	SRR14576907	2.7	freshwater
Limnocylindraceae	SRR14576906	2.69	freshwater
Limnocylindraceae	SRR14556255	2.69	freshwater
Limnocylindraceae	SRR12983527	2.69	freshwater
Limnocylindraceae	SRR5675729	2.68	freshwater
CSP1-4	SRR11776996	2.67	freshwater
Limnocylindraceae	SRR13224103	2.67	freshwater
Limnocylindraceae	SRR14556257	2.67	freshwater
Limnocylindraceae	ERR4222567	2.67	freshwater
Limnocylindraceae	SRR14576905	2.66	freshwater
Limnocylindraceae	SRR10607575	2.65	freshwater
Limnocylindraceae	SRR6754088	2.65	freshwater
Limnocylindraceae	ERR3761231	2.65	freshwater
Limnocylindraceae	SRR5675673	2.65	freshwater
Limnocylindraceae	SRR11069770	2.65	freshwater
Limnocylindraceae	ERR3761230	2.65	freshwater
Limnocylindraceae	SRR8437754	2.64	freshwater
Limnocylindraceae	SRR13150743	2.64	freshwater
Limnocylindraceae	SRR12197252	2.64	freshwater
Limnocylindraceae	SRR12983870	2.62	freshwater
Limnocylindraceae	SRR12852550	2.62	freshwater
CSP1-4	SRR7468310	2.61	freshwater
Limnocylindraceae	SRR3986884	2.61	freshwater
Limnocylindraceae	SRR3960573	2.61	freshwater
Limnocylindraceae	SRR8437750	2.61	freshwater
CSP1-4	SRR11776998	2.6	freshwater
Limnocylindraceae	SRR3987489	2.6	freshwater
Limnocylindraceae	SRR7182473	2.59	freshwater
Limnocylindraceae	SRR10955594	2.58	freshwater
Limnocylindraceae	SRR5602543	2.58	freshwater
Limnocylindraceae	SRR6201049	2.58	freshwater
Limnocylindraceae	ERR3761201	2.58	freshwater
Limnocylindraceae	SRR6754096	2.58	freshwater
Limnocylindraceae	SRR4000971	2.58	freshwater
Limnocylindraceae	SRR13224113	2.57	freshwater
Limnocylindraceae	SRR8906537	2.57	freshwater
Limnocylindraceae	SRR11414076	2.57	freshwater
Limnocylindraceae	SRR10955153	2.57	freshwater
Limnocylindraceae	SRR3986665	2.56	freshwater
Limnocylindraceae	SRR9141337	2.56	freshwater
Limnocylindraceae	SRR13150748	2.56	freshwater
Limnocylindraceae	ERR4195046	2.54	freshwater
Limnocylindraceae	SRR14576910	2.54	freshwater
CSP1-4	SRR2938574	2.53	freshwater
CSP1-4	SRR7468269	2.53	freshwater
Limnocylindraceae	SRR13224080	2.53	freshwater
Limnocylindraceae	SRR3987651	2.52	freshwater
Limnocylindraceae	ERR4653575	2.52	freshwater
Limnocylindraceae	SRR14332030	2.52	freshwater
Limnocylindraceae	SRR12197329	2.52	freshwater
Limnocylindraceae	SRR5216638	2.51	freshwater
Limnocylindraceae	SRR14576897	2.51	freshwater
Limnocylindraceae	SRR8437755	2.51	freshwater
CSP1-4	SRR7591930	2.5	freshwater
Limnocylindraceae	SRR5675744	2.5	freshwater
Limnocylindraceae	SRR6410602	2.5	freshwater
Limnocylindraceae	SRR7182497	2.48	freshwater
Limnocylindraceae	SRR5675768	2.48	freshwater
Limnocylindraceae	SRR5675716	2.47	freshwater
Limnocylindraceae	SRR12685673	2.47	freshwater
Limnocylindraceae	SRR13224105	2.47	freshwater
CSP1-4	SRR11777014	2.46	freshwater
Limnocylindraceae	SRR3987951	2.46	freshwater
Limnocylindraceae	SRR14576930	2.46	freshwater
Limnocylindraceae	SRR9141334	2.46	freshwater
CSP1-4	SRR11700422	2.45	freshwater
Limnocylindraceae	SRR10599102	2.45	freshwater
Limnocylindraceae	SRR10955145	2.45	freshwater
Limnocylindraceae	SRR3987374	2.45	freshwater
Limnocylindraceae	SRR13224059	2.44	freshwater
Limnocylindraceae	SRR10955149	2.44	freshwater
Limnocylindraceae	SRR12197219	2.44	freshwater
Limnocylindraceae	SRR4833089	2.44	freshwater
Limnocylindraceae	SRR14556256	2.43	freshwater
Limnocylindraceae	SRR13150727	2.43	freshwater
Limnocylindraceae	SRR8437743	2.43	freshwater
Limnocylindraceae	ERR4221795	2.43	freshwater
Limnocylindraceae	SRR12197328	2.43	freshwater
Limnocylindraceae	SRR8437740	2.43	freshwater
CSP1-4	SRR11777020	2.42	freshwater
Limnocylindraceae	SRR11069765	2.42	freshwater
Limnocylindraceae	SRR9924760	2.42	freshwater
Limnocylindraceae	SRR6200756	2.4	freshwater
Limnocylindraceae	SRR6158319	2.4	freshwater
Limnocylindraceae	SRR3988163	2.4	freshwater
Limnocylindraceae	SRR5675770	2.39	freshwater
Limnocylindraceae	SRR6200750	2.39	freshwater
Limnocylindraceae	SRR9061285	2.38	freshwater
Limnocylindraceae	SRR2962439	2.38	freshwater
Limnocylindraceae	SRR5675687	2.38	freshwater
Limnocylindraceae	SRR3987647	2.37	freshwater
Limnocylindraceae	SRR9924759	2.37	freshwater
Limnocylindraceae	SRR8894380	2.37	freshwater
Limnocylindraceae	SRR11414074	2.37	freshwater
Limnocylindraceae	SRR5675717	2.36	freshwater
Limnocylindraceae	SRR14332034	2.36	freshwater
Limnocylindraceae	SRR5260390	2.36	freshwater
CSP1-4	SRR7468277	2.35	freshwater
Limnocylindraceae	ERR4220692	2.35	freshwater
Limnocylindraceae	ERR4221776	2.35	freshwater
Limnocylindraceae	SRR6986818	2.33	freshwater
Limnocylindraceae	SRR3987660	2.33	freshwater
Limnocylindraceae	ERR4221343	2.33	freshwater
Limnocylindraceae	SRR11632278	2.33	freshwater
Limnocylindraceae	SRR6475632	2.32	freshwater
Limnocylindraceae	SRR10955928	2.32	freshwater
Limnocylindraceae	SRR9924762	2.32	freshwater
Limnocylindraceae	SRR11803377	2.32	freshwater
Limnocylindraceae	SRR6201036	2.31	freshwater
Limnocylindraceae	SRR8437769	2.3	freshwater
Limnocylindraceae	SRR11639491	2.3	freshwater
Limnocylindraceae	SRR10955147	2.3	freshwater
Limnocylindraceae	SRR10955596	2.3	freshwater
Limnocylindraceae	SRR3184701	2.3	freshwater
Limnocylindraceae	ERR4405443	2.29	freshwater
Limnocylindraceae	SRR15458098	2.28	freshwater
Limnocylindraceae	ERR4653574	2.28	freshwater
Limnocylindraceae	SRR12658722	2.28	freshwater
CSP1-4	SRR5581436	2.27	freshwater
CSP1-4	SRR11700431	2.27	freshwater
Limnocylindraceae	SRR13150744	2.26	freshwater
Limnocylindraceae	SRR13224054	2.25	freshwater
Limnocylindraceae	SRR12197260	2.25	freshwater
Limnocylindraceae	SRR8942246	2.25	freshwater
Limnocylindraceae	SRR5123272	2.25	freshwater
Limnocylindraceae	SRR13150747	2.24	freshwater
Limnocylindraceae	SRR13150689	2.24	freshwater
Limnocylindraceae	ERR4222588	2.23	freshwater
Limnocylindraceae	SRR11638334	2.22	freshwater
Limnocylindraceae	SRR6198990	2.22	freshwater
Limnocylindraceae	SRR7182478	2.22	freshwater
Limnocylindraceae	SRR8437767	2.22	freshwater
Limnocylindraceae	SRR13224067	2.22	freshwater
CSP1-4	SRR7468312	2.21	freshwater
Limnocylindraceae	ERR4011032	2.21	freshwater
Limnocylindraceae	SRR14308736	2.21	freshwater
Limnocylindraceae	SRR1047954	2.21	freshwater
Limnocylindraceae	SRR13224063	2.2	freshwater
Limnocylindraceae	SRR13150704	2.2	freshwater
Limnocylindraceae	SRR8573794	2.2	freshwater
Limnocylindraceae	SRR11638434	2.2	freshwater
CSP1-4	SRR7468270	2.19	freshwater
CSP1-4	SRR5272489	2.17	freshwater
CSP1-4	SRR11777003	2.17	freshwater
Limnocylindraceae	SRR3138815	2.17	freshwater
Limnocylindraceae	SRR3988161	2.17	freshwater
CSP1-4	SRR11777015	2.16	freshwater
Limnocylindraceae	SRR13224072	2.16	freshwater
Limnocylindraceae	SRR12197218	2.16	freshwater
Limnocylindraceae	SRR8573795	2.15	freshwater
CSP1-4	SRR2938584	2.14	freshwater
Limnocylindraceae	SRR4383942	2.14	freshwater
Limnocylindraceae	ERR4222571	2.14	freshwater
Limnocylindraceae	SRR6262241	2.14	freshwater
Limnocylindraceae	SRR5691555	2.14	freshwater
Limnocylindraceae	SRR10955553	2.14	freshwater
Limnocylindraceae	SRR9924758	2.14	freshwater
Limnocylindraceae	SRR13224050	2.14	freshwater
Limnocylindraceae	SRR12197241	2.13	freshwater
Limnocylindraceae	ERR4011038	2.12	freshwater
Limnocylindraceae	SRR3184715	2.12	freshwater
Limnocylindraceae	SRR9141384	2.12	freshwater
Limnocylindraceae	SRR14288954	2.12	freshwater
Limnocylindraceae	SRR4831653	2.12	freshwater
Limnocylindraceae	SRR3987663	2.12	freshwater
Limnocylindraceae	SRR3138814	2.11	freshwater
Limnocylindraceae	SRR8942237	2.11	freshwater
Limnocylindraceae	SRR13224083	2.11	freshwater
Limnocylindraceae	SRR5123275	2.11	freshwater
Limnocylindraceae	SRR1522973	2.11	freshwater
Limnocylindraceae	SRR5675730	2.1	freshwater
Limnocylindraceae	SRR5605292	2.1	freshwater
Limnocylindraceae	SRR13224052	2.1	freshwater
Limnocylindraceae	SRR10955135	2.1	freshwater
Limnocylindraceae	SRR3986259	2.09	freshwater
CSP1-4	SRR2016485	2.08	freshwater
Limnocylindraceae	SRR5675745	2.08	freshwater
Limnocylindraceae	SRR10607547	2.08	freshwater
Limnocylindraceae	SRR13224081	2.08	freshwater
Limnocylindraceae	SRR9924755	2.08	freshwater
Limnocylindraceae	SRR13224091	2.08	freshwater
Limnocylindraceae	SRR5675735	2.07	freshwater
Limnocylindraceae	SRR11632271	2.07	freshwater
Limnocylindraceae	SRR8942243	2.07	freshwater
Limnocylindraceae	SRR13224047	2.07	freshwater
Limnocylindraceae	SRR10955478	2.07	freshwater
Limnocylindraceae	SRR13224089	2.06	freshwater
Limnocylindraceae	SRR10083287	2.06	freshwater
Limnocylindraceae	SRR5675742	2.06	freshwater
Limnocylindraceae	SRR3987960	2.06	freshwater
Limnocylindraceae	SRR6797144	2.06	freshwater
Limnocylindraceae	SRR14288963	2.06	freshwater
Limnocylindraceae	SRR14308750	2.06	freshwater
Limnocylindraceae	SRR3987947	2.06	freshwater
CSP1-4	SRR5581435	2.05	freshwater
Limnocylindraceae	SRR3987380	2.05	freshwater
Limnocylindraceae	SRR12658720	2.05	freshwater
Limnocylindraceae	SRR5675764	2.05	freshwater
Limnocylindraceae	SRR14308754	2.05	freshwater
Limnocylindraceae	SRR10955142	2.05	freshwater
Limnocylindraceae	SRR5123274	2.05	freshwater
Limnocylindraceae	SRR8437751	2.05	freshwater
P2-11E	SRR11776955	2.05	freshwater
CSP1-4	ERR2108715	2.04	freshwater
Limnocylindraceae	SRR8075993	2.04	freshwater
Limnocylindraceae	SRR8437747	2.04	freshwater
Limnocylindraceae	SRR8906543	2.04	freshwater
P2-11E	SRR8426588	2.04	freshwater
Limnocylindraceae	SRR3138816	2.03	freshwater
Limnocylindraceae	SRR5675760	2.03	freshwater
Limnocylindraceae	SRR6337686	2.03	freshwater
Limnocylindraceae	SRR13150708	2.02	freshwater
Limnocylindraceae	SRR8942242	2.01	freshwater
Limnocylindraceae	SRR12685671	2.01	freshwater
Limnocylindraceae	SRR10955146	2.01	freshwater
Limnocylindraceae	SRR10955550	2	freshwater
Limnocylindraceae	SRR12658717	2	freshwater
Limnocylindraceae	SRR10599103	1.99	freshwater
Limnocylindraceae	SRR13224056	1.99	freshwater
Limnocylindraceae	SRR8437766	1.99	freshwater
Limnocylindraceae	SRR5675772	1.98	freshwater
Limnocylindraceae	SRR9061335	1.98	freshwater
Limnocylindraceae	SRR3988151	1.98	freshwater
Limnocylindraceae	SRR3987091	1.98	freshwater
Limnocylindraceae	SRR5260432	1.98	freshwater
CSP1-4	SRR11776949	1.97	freshwater
CSP1-4	SRR12113392	1.97	freshwater
Limnocylindraceae	SRR8075980	1.97	freshwater
Limnocylindraceae	SRR9141349	1.97	freshwater
Limnocylindraceae	SRR3986255	1.97	freshwater
Limnocylindraceae	SRR1790679	1.97	freshwater
Limnocylindraceae	SRR3986825	1.97	freshwater
Limnocylindraceae	SRR5818245	1.97	freshwater
Limnocylindraceae	SRR13224100	1.96	freshwater
Limnocylindraceae	SRR8437770	1.96	freshwater
Limnocylindraceae	SRR3987090	1.96	freshwater
Limnocylindraceae	SRR1047948	1.96	freshwater
Limnocylindraceae	SRR7638720	1.96	freshwater
Limnocylindraceae	SRR8942263	1.96	freshwater
Limnocylindraceae	SRR6200758	1.96	freshwater
Limnocylindraceae	SRR10955558	1.95	freshwater
Limnocylindraceae	SRR9141365	1.95	freshwater
Limnocylindraceae	SRR14556249	1.95	freshwater
Limnocylindraceae	SRR3987089	1.95	freshwater
CSP1-4	SRR2938293	1.94	freshwater
CSP1-4	SRR7072207	1.94	freshwater
CSP1-4	SRR11776975	1.94	freshwater
CSP1-4	ERR5523459	1.93	freshwater
Limnocylindraceae	SRR3184690	1.93	freshwater
Limnocylindraceae	SRR14307624	1.93	freshwater
Limnocylindraceae	SRR6423800	1.93	freshwater
CSP1-4	SRR5272259	1.92	freshwater
Limnocylindraceae	ERR3761204	1.92	freshwater
Limnocylindraceae	SRR6986813	1.92	freshwater
Limnocylindraceae	ERR4195118	1.92	freshwater
Limnocylindraceae	SRR10607555	1.91	freshwater
Limnocylindraceae	SRR12685672	1.91	freshwater
Limnocylindraceae	ERR3761205	1.91	freshwater
Limnocylindraceae	SRR10955152	1.91	freshwater
Limnocylindraceae	SRR6754094	1.91	freshwater
Limnocylindraceae	SRR2179953	1.91	freshwater
Limnocylindraceae	SRR13224074	1.91	freshwater
Limnocylindraceae	SRR14308732	1.91	freshwater
CSP1-4	ERR5523461	1.9	freshwater
Limnocylindraceae	SRR8437744	1.9	freshwater
Limnocylindraceae	SRR14307626	1.9	freshwater
Limnocylindraceae	SRR14556201	1.9	freshwater
CSP1-4	SRR7514473	1.89	freshwater
Limnocylindraceae	SRR8573792	1.89	freshwater
Limnocylindraceae	SRR10607556	1.89	freshwater
Limnocylindraceae	SRR11430613	1.89	freshwater
Limnocylindraceae	SRR9141372	1.89	freshwater
Limnocylindraceae	SRR10955843	1.88	freshwater
Limnocylindraceae	SRR5675741	1.88	freshwater
P2-11E	SRR5468574	1.88	freshwater
CSP1-4	SRR11777011	1.87	freshwater
Limnocylindraceae	SRR8942245	1.87	freshwater
Limnocylindraceae	SRR12685660	1.87	freshwater
Limnocylindraceae	SRR10955842	1.87	freshwater
Limnocylindraceae	SRR14332049	1.86	freshwater
Limnocylindraceae	SRR3985623	1.86	freshwater
Limnocylindraceae	SRR13224107	1.86	freshwater
CSP1-4	SRR7468307	1.85	freshwater
Limnocylindraceae	SRR5675689	1.85	freshwater
Limnocylindraceae	SRR4833053	1.85	freshwater
Limnocylindraceae	SRR8573797	1.85	freshwater
Limnocylindraceae	SRR5675677	1.85	freshwater
CSP1-4	SRR7072811	1.84	freshwater
Limnocylindraceae	SRR14560410	1.84	freshwater
Limnocylindraceae	SRR4383941	1.84	freshwater
CSP1-4	SRR2938593	1.83	freshwater
Limnocylindraceae	SRR10956001	1.83	freshwater
Limnocylindraceae	SRR10955922	1.83	freshwater
Limnocylindraceae	SRR13007698	1.83	freshwater
Limnocylindraceae	SRR12685670	1.83	freshwater
CSP1-4	SRR7468272	1.82	freshwater
Limnocylindraceae	SRR14308745	1.82	freshwater
Limnocylindraceae	ERR4222572	1.82	freshwater
Limnocylindraceae	SRR6158312	1.82	freshwater
Limnocylindraceae	SRR9924787	1.82	freshwater
Limnocylindraceae	SRR14556200	1.81	freshwater
Limnocylindraceae	SRR3985706	1.81	freshwater
Limnocylindraceae	SRR11069761	1.81	freshwater
Limnocylindraceae	SRR8942244	1.8	freshwater
Limnocylindraceae	SRR6237658	1.8	freshwater
Limnocylindraceae	SRR4831652	1.8	freshwater
Limnocylindraceae	ERR4225342	1.8	freshwater
Limnocylindraceae	SRR9061341	1.8	freshwater
Limnocylindraceae	SRR13224065	1.8	freshwater
Limnocylindraceae	SRR10607538	1.79	freshwater
Limnocylindraceae	SRR5675728	1.79	freshwater
Limnocylindraceae	SRR8942312	1.79	freshwater
Limnocylindraceae	SRR3987657	1.79	freshwater
QHBO01	SRR12522871	1.79	freshwater
CSP1-4	SRR6429787	1.78	freshwater
Limnocylindraceae	SRR15458092	1.78	freshwater
Limnocylindraceae	SRR12852576	1.78	freshwater
Limnocylindraceae	SRR4833056	1.78	freshwater
Limnocylindraceae	SRR13007719	1.78	freshwater
Limnocylindraceae	SRR3184714	1.78	freshwater
Limnocylindraceae	SRR3985627	1.78	freshwater
Limnocylindraceae	SRR3989431	1.77	freshwater
Limnocylindraceae	SRR9061263	1.77	freshwater
Limnocylindraceae	SRR11647637	1.77	freshwater
Limnocylindraceae	SRR12685668	1.77	freshwater
Limnocylindraceae	SRR14560443	1.77	freshwater
Limnocylindraceae	SRR5818192	1.77	freshwater
Limnocylindraceae	SRR9061284	1.77	freshwater
Limnocylindraceae	SRR8437814	1.76	freshwater
Limnocylindraceae	SRR14556216	1.74	freshwater
Limnocylindraceae	SRR9141360	1.74	freshwater
Limnocylindraceae	SRR10955154	1.74	freshwater
Limnocylindraceae	ERR2206757	1.73	freshwater
Limnocylindraceae	SRR5123271	1.72	freshwater
Limnocylindraceae	ERR4223704	1.72	freshwater
Limnocylindraceae	SRR6237655	1.72	freshwater
Limnocylindraceae	SRR6200749	1.72	freshwater
Limnocylindraceae	SRR14307625	1.71	freshwater
Limnocylindraceae	SRR8075986	1.71	freshwater
Limnocylindraceae	SRR14308752	1.71	freshwater
Limnocylindraceae	ERR3761198	1.71	freshwater
Limnocylindraceae	SRR6754099	1.71	freshwater
Limnocylindraceae	SRR6197918	1.71	freshwater
Limnocylindraceae	SRR9924754	1.71	freshwater
CSP1-4	ERR5523460	1.7	freshwater
Limnocylindraceae	SRR8437746	1.7	freshwater
Limnocylindraceae	SRR3184720	1.7	freshwater
Limnocylindraceae	SRR8942241	1.7	freshwater
P2-11E	SRR8426590	1.7	freshwater
Limnocylindraceae	ERR3761195	1.69	freshwater
Limnocylindraceae	SRR6754102	1.69	freshwater
Limnocylindraceae	SRR15458086	1.69	freshwater
Limnocylindraceae	SRR13150721	1.69	freshwater
Limnocylindraceae	SRR10868580	1.69	freshwater
Limnocylindraceae	SRR10955477	1.69	freshwater
CSP1-4	SRR13434395	1.68	freshwater
Limnocylindraceae	SRR13150734	1.68	freshwater
Limnocylindraceae	SRR12197231	1.68	freshwater
Limnocylindraceae	SRR15458087	1.68	freshwater
Limnocylindraceae	SRR13224111	1.67	freshwater
Limnocylindraceae	SRR12852571	1.67	freshwater
Limnocylindraceae	SRR12852572	1.67	freshwater
Limnocylindraceae	SRR5691553	1.67	freshwater
QHBO01	SRR5818288	1.67	freshwater
Limnocylindraceae	SRR14556227	1.66	freshwater
Limnocylindraceae	SRR11069764	1.66	freshwater
Limnocylindraceae	SRR3987076	1.66	freshwater
Limnocylindraceae	SRR3988155	1.66	freshwater
Limnocylindraceae	SRR14332023	1.66	freshwater
Limnocylindraceae	SRR9061334	1.66	freshwater
Limnocylindraceae	SRR3985707	1.65	freshwater
Limnocylindraceae	SRR12197235	1.65	freshwater
CSP1-4	ERR5523464	1.64	freshwater
Limnocylindraceae	SRR15458090	1.64	freshwater
Limnocylindraceae	SRR12852546	1.64	freshwater
Limnocylindraceae	SRR3184732	1.64	freshwater
Limnocylindraceae	SRR14333790	1.64	freshwater
Limnocylindraceae	SRR7182476	1.64	freshwater
Limnocylindraceae	DRR125123	1.64	freshwater
Limnocylindraceae	SRR14556238	1.63	freshwater
Limnocylindraceae	SRR6158311	1.63	freshwater
Limnocylindraceae	SRR10607546	1.63	freshwater
CSP1-4	ERR5523463	1.62	freshwater
CSP1-4	SRR12687326	1.62	freshwater
Limnocylindraceae	SRR10599104	1.62	freshwater
Limnocylindraceae	SRR14307627	1.62	freshwater
CSP1-4	SRR14556241	1.61	freshwater
Limnocylindraceae	SRR8437772	1.61	freshwater
Limnocylindraceae	SRR13827115	1.61	freshwater
Limnocylindraceae	SRR8906544	1.61	freshwater
Limnocylindraceae	SRR12088353	1.61	freshwater
Limnocylindraceae	SRR5675697	1.61	freshwater
Limnocylindraceae	SRR15458071	1.61	freshwater
Limnocylindraceae	SRR6262236	1.61	freshwater
Limnocylindraceae	SRR6200757	1.6	freshwater
Limnocylindraceae	SRR3987378	1.6	freshwater
Limnocylindraceae	SRR5675674	1.6	freshwater
CSP1-4	SRR6347720	1.59	freshwater
Limnocylindraceae	SRR10607573	1.58	freshwater
Limnocylindraceae	SRR14308738	1.58	freshwater
Limnocylindraceae	SRR850459	1.58	freshwater
Limnocylindraceae	SRR1047951	1.58	freshwater
Limnocylindraceae	SRR1022353	1.58	freshwater
Limnocylindraceae	SRR7638742	1.58	freshwater
Limnocylindraceae	SRR6337685	1.58	freshwater
Limnocylindraceae	SRR2962481	1.58	freshwater
Limnocylindraceae	SRR6262235	1.57	freshwater
Limnocylindraceae	SRR5818193	1.57	freshwater
Limnocylindraceae	SRR3988145	1.57	freshwater
Limnocylindraceae	SRR6423803	1.57	freshwater
CSP1-4	SRR12687606	1.56	freshwater
Limnocylindraceae	SRR6201035	1.56	freshwater
Limnocylindraceae	SRR7686843	1.56	freshwater
Limnocylindraceae	SRR8906571	1.56	freshwater
Limnocylindraceae	SRR10083240	1.56	freshwater
CSP1-4	SRR14556240	1.55	freshwater
Limnocylindraceae	SRR9061305	1.55	freshwater
Limnocylindraceae	SRR13224061	1.55	freshwater
Limnocylindraceae	SRR14288956	1.55	freshwater
Limnocylindraceae	SRR10955195	1.55	freshwater
Limnocylindraceae	SRR8573805	1.55	freshwater
Limnocylindraceae	SRR7812697	1.55	freshwater
Limnocylindraceae	SRR8437771	1.54	freshwater
Limnocylindraceae	SRR1786608	1.54	freshwater
Limnocylindraceae	SRR3184744	1.54	freshwater
Limnocylindraceae	SRR15927529	1.54	freshwater
CSP1-4	SRR11777009	1.53	freshwater
Limnocylindraceae	SRR12852547	1.53	freshwater
Limnocylindraceae	SRR8437748	1.53	freshwater
Limnocylindraceae	SRR5675679	1.53	freshwater
Limnocylindraceae	SRR5675676	1.53	freshwater
Limnocylindraceae	SRR6201021	1.53	freshwater
CSP1-4	SRR12687343	1.52	freshwater
Limnocylindraceae	SRR10955138	1.52	freshwater
Limnocylindraceae	SRR10955784	1.52	freshwater
Limnocylindraceae	SRR3184713	1.52	freshwater
Limnocylindraceae	SRR15458078	1.52	freshwater
Limnocylindraceae	SRR850456	1.52	freshwater
Limnocylindraceae	SRR1047952	1.52	freshwater
Limnocylindraceae	SRR7638739	1.52	freshwater
Limnocylindraceae	SRR12983526	1.52	freshwater
CSP1-4	SRR2938305	1.51	freshwater
Limnocylindraceae	SRR7182475	1.51	freshwater
Limnocylindraceae	SRR6237656	1.51	freshwater
Limnocylindraceae	SRR14288958	1.51	freshwater
Limnocylindraceae	SRR14560465	1.51	freshwater
Limnocylindraceae	SRR12983873	1.51	freshwater
Limnocylindraceae	SRR13150692	1.51	freshwater
Limnocylindraceae	SRR12852548	1.51	freshwater
Limnocylindraceae	SRR12462969	1.51	freshwater
Limnocylindraceae	SRR8075977	1.51	freshwater
CSP1-4	SRR5278469	1.5	freshwater
CSP1-4	SRR13434398	1.5	freshwater
Limnocylindraceae	SRR14576919	1.5	freshwater
Limnocylindraceae	SRR13224109	1.5	freshwater
Limnocylindraceae	SRR1786281	1.5	freshwater
Limnocylindraceae	SRR1169884	1.5	freshwater
Limnocylindraceae	SRR14332027	1.5	freshwater
Limnocylindraceae	SRR9061332	1.5	freshwater
CSP1-4	SRR7514494	1.49	freshwater
CSP1-4	SRR2938583	1.49	freshwater
CSP1-4	SRR7468311	1.49	freshwater
CSP1-4	SRR14556239	1.49	freshwater
Limnocylindraceae	SRR11069762	1.49	freshwater
CSP1-4	SRR7468292	1.48	freshwater
Limnocylindraceae	SRR14307622	1.48	freshwater
Limnocylindraceae	SRR13150707	1.48	freshwater
CSP1-4	SRR5581434	1.47	freshwater
CSP1-4	SRR10466885	1.47	freshwater
Limnocylindraceae	SRR6201002	1.47	freshwater
Limnocylindraceae	SRR6986815	1.47	freshwater
Limnocylindraceae	SRR15458076	1.47	freshwater
Limnocylindraceae	SRR13150705	1.46	freshwater
Limnocylindraceae	SRR8437741	1.46	freshwater
Limnocylindraceae	SRR9141379	1.46	freshwater
CSP1-4	SRR7468276	1.45	freshwater
CSP1-4	ERR5523462	1.45	freshwater
Limnocylindraceae	SRR3986882	1.45	freshwater
Limnocylindraceae	SRR14307623	1.45	freshwater
Limnocylindraceae	SRR12313356	1.45	freshwater
Limnocylindraceae	SRR8437768	1.45	freshwater
Limnocylindraceae	SRR5211163	1.45	freshwater
Limnocylindraceae	SRR6158308	1.44	freshwater
Limnocylindraceae	SRR14560464	1.44	freshwater
Limnocylindraceae	SRR9141344	1.43	freshwater
Limnocylindraceae	SRR8437765	1.43	freshwater
Limnocylindraceae	SRR1514963	1.43	freshwater
Limnocylindraceae	SRR8437773	1.43	freshwater
Limnocylindraceae	SRR2962479	1.43	freshwater
Limnocylindraceae	SRR15458088	1.43	freshwater
CSP1-4	SRR12113411	1.42	freshwater
CSP1-4	SRR7514500	1.42	freshwater
CSP1-4	SRR2938289	1.42	freshwater
Limnocylindraceae	SRR8437815	1.42	freshwater
Limnocylindraceae	SRR3986878	1.42	freshwater
QHBO01	SRR2938578	1.42	freshwater
CSP1-4	SRR6231221	1.41	freshwater
Limnocylindraceae	SRR13490363	1.41	freshwater
Limnocylindraceae	SRR9924796	1.41	freshwater
Limnocylindraceae	SRR8437745	1.41	freshwater
Limnocylindraceae	SRR1577908	1.41	freshwater
Limnocylindraceae	SRR12462971	1.4	freshwater
Limnocylindraceae	SRR5675762	1.4	freshwater
Limnocylindraceae	SRR3184739	1.4	freshwater
Limnocylindraceae	SRR5675757	1.4	freshwater
CSP1-4	ERR5523457	1.39	freshwater
Limnocylindraceae	SRR9141350	1.39	freshwater
Limnocylindraceae	SRR10955854	1.39	freshwater
Limnocylindraceae	SRR12197255	1.39	freshwater
Limnocylindraceae	SRR8437935	1.38	freshwater
Limnocylindraceae	SRR10955590	1.38	freshwater
Limnocylindraceae	SRR12197256	1.38	freshwater
Limnocylindraceae	SRR1786616	1.38	freshwater
Limnocylindraceae	ERR4011035	1.38	freshwater
CSP1-4	SRR14556242	1.37	freshwater
Limnocylindraceae	SRR3184719	1.37	freshwater
Limnocylindraceae	SRR5260286	1.37	freshwater
Limnocylindraceae	SRR5818195	1.37	freshwater
CSP1-4	SRR14556244	1.36	freshwater
Limnocylindraceae	SRR6466471	1.36	freshwater
Limnocylindraceae	SRR12874346	1.36	freshwater
Limnocylindraceae	SRR3986824	1.36	freshwater
Limnocylindraceae	SRR12274740	1.36	freshwater
CSP1-4	SRR7468309	1.35	freshwater
Limnocylindraceae	SRR14308758	1.35	freshwater
Limnocylindraceae	SRR9061333	1.35	freshwater
Limnocylindraceae	SRR10388095	1.35	freshwater
Limnocylindraceae	SRR1786279	1.35	freshwater
Limnocylindraceae	SRR6201526	1.35	freshwater
Limnocylindraceae	SRR6423802	1.35	freshwater
Limnocylindraceae	SRR6262242	1.34	freshwater
Limnocylindraceae	SRR14333793	1.34	freshwater
Limnocylindraceae	SRR13007737	1.34	freshwater
Limnocylindraceae	ERR4682329	1.34	freshwater
CSP1-4	SRR7591929	1.33	freshwater
CSP1-4	ERR4678633	1.33	freshwater
Limnocylindraceae	SRR8437816	1.33	freshwater
Limnocylindraceae	SRR9924756	1.33	freshwater
Limnocylindraceae	ERR3761426	1.33	freshwater
Limnocylindraceae	SRR7182492	1.33	freshwater
Limnocylindraceae	SRR3184721	1.33	freshwater
Limnocylindraceae	SRR10955999	1.33	freshwater
Limnocylindraceae	SRR10955139	1.33	freshwater
Limnocylindraceae	SRR3985709	1.33	freshwater
Limnocylindraceae	SRR1790646	1.33	freshwater
CSP1-4	SRR7514487	1.32	freshwater
CSP1-4	SRR12522871	1.32	freshwater
CSP1-4	SRR5123276	1.32	freshwater
Limnocylindraceae	SRR12983869	1.32	freshwater
Limnocylindraceae	SRR12462972	1.32	freshwater
Limnocylindraceae	SRR6304949	1.32	freshwater
Limnocylindraceae	SRR15458073	1.32	freshwater
Limnocylindraceae	SRR8437813	1.32	freshwater
Limnocylindraceae	SRR10955597	1.32	freshwater
Limnocylindraceae	ERR4011036	1.32	freshwater
Limnocylindraceae	SRR15458072	1.32	freshwater
P2-11E	SRR6197865	1.32	freshwater
P2-11E	ERR2108714	1.32	freshwater
CSP1-4	SRR12113413	1.31	freshwater
CSP1-4	SRR14556211	1.31	freshwater
CSP1-4	SRR5602543	1.31	freshwater
Limnocylindraceae	SRR3987493	1.31	freshwater
Limnocylindraceae	SRR2962430	1.31	freshwater
Limnocylindraceae	SRR5675776	1.31	freshwater
Limnocylindraceae	SRR8075991	1.31	freshwater
Limnocylindraceae	SRR14332035	1.31	freshwater
CSP1-4	SRR4071973	1.3	freshwater
CSP1-4	SRR14556209	1.3	freshwater
CSP1-4	SRR12522870	1.3	freshwater
CSP1-4	SRR5272491	1.3	freshwater
Limnocylindraceae	SRR15458094	1.3	freshwater
Limnocylindraceae	SRR3184724	1.3	freshwater
Limnocylindraceae	SRR9924757	1.3	freshwater
Limnocylindraceae	SRR9141368	1.3	freshwater
Limnocylindraceae	SRR1169883	1.3	freshwater
Limnocylindraceae	SRR9924753	1.3	freshwater
CSP1-4	SRR6429786	1.29	freshwater
CSP1-4	SRR5457733	1.29	freshwater
Limnocylindraceae	SRR15264658	1.29	freshwater
Limnocylindraceae	SRR11639925	1.29	freshwater
Limnocylindraceae	SRR10868579	1.29	freshwater
CSP1-4	SRR9068958	1.28	freshwater
CSP1-4	SRR9924777	1.28	freshwater
CSP1-4	SRR7514492	1.28	freshwater
CSP1-4	SRR7514475	1.28	freshwater
Limnocylindraceae	SRR14560400	1.28	freshwater
Limnocylindraceae	SRR3184743	1.28	freshwater
Limnocylindraceae	SRR8437749	1.28	freshwater
Limnocylindraceae	SRR14332045	1.28	freshwater
CSP1-4	SRR5468955	1.27	freshwater
CSP1-4	SRR14556235	1.27	freshwater
Limnocylindraceae	SRR13150691	1.27	freshwater
Limnocylindraceae	SRR15458075	1.27	freshwater
Limnocylindraceae	SRR13827128	1.27	freshwater
Limnocylindraceae	SRR2962469	1.27	freshwater
Limnocylindraceae	SRR8437820	1.27	freshwater
Limnocylindraceae	SRR3987376	1.27	freshwater
CSP1-4	SRR14556236	1.26	freshwater
CSP1-4	SRR14556243	1.26	freshwater
Limnocylindraceae	SRR12197233	1.26	freshwater
Limnocylindraceae	SRR1787940	1.26	freshwater
Limnocylindraceae	SRR9924783	1.26	freshwater
Limnocylindraceae	SRR14576931	1.26	freshwater
Limnocylindraceae	SRR7686851	1.26	freshwater
QHBO01	SRR2938584	1.26	freshwater
CSP1-4	ERR5523458	1.25	freshwater
CSP1-4	SRR7514472	1.25	freshwater
CSP1-4	SRR2938281	1.25	freshwater
Limnocylindraceae	SRR8075954	1.25	freshwater
Limnocylindraceae	SRR8075947	1.25	freshwater
Limnocylindraceae	SRR16282469	1.25	freshwater
Limnocylindraceae	SRR14332047	1.25	freshwater
Limnocylindraceae	SRR6200755	1.25	freshwater
Limnocylindraceae	SRR5675702	1.25	freshwater
Limnocylindraceae	SRR15458083	1.25	freshwater
Limnocylindraceae	SRR14308756	1.25	freshwater
Limnocylindraceae	SRR8437819	1.25	freshwater
Limnocylindraceae	SRR10388098	1.25	freshwater
Limnocylindraceae	SRR7646213	1.25	freshwater
Limnocylindraceae	SRR10955660	1.25	freshwater
Limnocylindraceae	SRR6337683	1.25	freshwater
Limnocylindraceae	SRR6337696	1.25	freshwater
CSP1-4	SRR7514490	1.24	freshwater
CSP1-4	SRR5272222	1.24	freshwater
CSP1-4	SRR5831668	1.24	freshwater
Limnocylindraceae	SRR1790487	1.24	freshwater
Limnocylindraceae	SRR12685661	1.24	freshwater
Limnocylindraceae	SRR1790489	1.24	freshwater
Limnocylindraceae	SRR13150749	1.24	freshwater
Limnocylindraceae	SRR14560463	1.24	freshwater
CSP1-4	SRR14556237	1.23	freshwater
CSP1-4	SRR14556210	1.23	freshwater
CSP1-4	SRR9924776	1.23	freshwater
Limnocylindraceae	SRR5260287	1.23	freshwater
Limnocylindraceae	SRR5693111	1.23	freshwater
Limnocylindraceae	SRR10996961	1.23	freshwater
Limnocylindraceae	SRR3988160	1.23	freshwater
Limnocylindraceae	SRR3988157	1.23	freshwater
Limnocylindraceae	ERR4011031	1.23	freshwater
Limnocylindraceae	SRR10955855	1.23	freshwater
CSP1-4	SRR14556233	1.22	freshwater
CSP1-4	SRR5278471	1.22	freshwater
Limnocylindraceae	ERR2206758	1.22	freshwater
Limnocylindraceae	SRR5216639	1.22	freshwater
Limnocylindraceae	SRR8573806	1.22	freshwater
Limnocylindraceae	SRR13150706	1.22	freshwater
Limnocylindraceae	SRR6466468	1.21	freshwater
Limnocylindraceae	SRR5913603	1.21	freshwater
Limnocylindraceae	SRR12874348	1.21	freshwater
Limnocylindraceae	SRR10599113	1.21	freshwater
Limnocylindraceae	SRR13827127	1.21	freshwater
Limnocylindraceae	SRR13827129	1.21	freshwater
CSP1-4	ERR4194153	1.2	freshwater
CSP1-4	SRR7468268	1.2	freshwater
Limnocylindraceae	SRR3137749	1.2	freshwater
Limnocylindraceae	SRR7686844	1.2	freshwater
Limnocylindraceae	SRR10996960	1.2	freshwater
Limnocylindraceae	SRR11638840	1.2	freshwater
Limnocylindraceae	SRR10388099	1.2	freshwater
Limnocylindraceae	SRR10607558	1.2	freshwater
CSP1-4	SRR9104603	1.19	freshwater
CSP1-4	SRR7514476	1.19	freshwater
CSP1-4	SRR7468275	1.19	freshwater
CSP1-4	SRR7072777	1.19	freshwater
Limnocylindraceae	SRR3137748	1.19	freshwater
Limnocylindraceae	SRR13827118	1.19	freshwater
Limnocylindraceae	SRR5675709	1.19	freshwater
Limnocylindraceae	SRR14560409	1.19	freshwater
Limnocylindraceae	SRR10955857	1.19	freshwater
Limnocylindraceae	SRR8437933	1.19	freshwater
Limnocylindraceae	SRR14332032	1.18	freshwater
Limnocylindraceae	SRR13827117	1.18	freshwater
Limnocylindraceae	SRR6237653	1.17	freshwater
Limnocylindraceae	SRR6337695	1.17	freshwater
Limnocylindraceae	SRR13224069	1.17	freshwater
Limnocylindraceae	SRR14560422	1.17	freshwater
Limnocylindraceae	ERR4193663	1.17	freshwater
Limnocylindraceae	SRR5675777	1.16	freshwater
Limnocylindraceae	SRR15458084	1.16	freshwater
Limnocylindraceae	SRR2962415	1.16	freshwater
Limnocylindraceae	SRR3184704	1.16	freshwater
Limnocylindraceae	SRR13150675	1.16	freshwater
CSP1-4	SRR5123273	1.15	freshwater
CSP1-4	SRR4833057	1.15	freshwater
Limnocylindraceae	ERR3997375	1.15	freshwater
Limnocylindraceae	SRR12762312	1.15	freshwater
Limnocylindraceae	SRR5675740	1.15	freshwater
Limnocylindraceae	SRR12197248	1.15	freshwater
Limnocylindraceae	SRR8075936	1.15	freshwater
Limnocylindraceae	SRR10520208	1.15	freshwater
Limnocylindraceae	SRR2962466	1.15	freshwater
Limnocylindraceae	SRR3184738	1.15	freshwater
Limnocylindraceae	SRR15458077	1.15	freshwater
P2-11E	SRR2016485	1.15	freshwater
CSP1-4	SRR10769899	1.14	freshwater
CSP1-4	SRR14556232	1.14	freshwater
Limnocylindraceae	SRR3137750	1.14	freshwater
Limnocylindraceae	SRR6237657	1.13	freshwater
Limnocylindraceae	SRR2962414	1.13	freshwater
Limnocylindraceae	SRR10388094	1.13	freshwater
Limnocylindraceae	SRR15458095	1.13	freshwater
Limnocylindraceae	SRR10955845	1.13	freshwater
CSP1-4	SRR14556206	1.12	freshwater
Limnocylindraceae	SRR9924801	1.12	freshwater
Limnocylindraceae	SRR12274746	1.12	freshwater
Limnocylindraceae	SRR096388	1.12	freshwater
Limnocylindraceae	SRR9924763	1.12	freshwater
Limnocylindraceae	SRR12197247	1.12	freshwater
Limnocylindraceae	SRR3098772	1.12	freshwater
Limnocylindraceae	SRR5675678	1.12	freshwater
Limnocylindraceae	ERR3761194	1.12	freshwater
Limnocylindraceae	SRR6754103	1.12	freshwater
Limnocylindraceae	SRR10955658	1.12	freshwater
Limnocylindraceae	SRR7686848	1.12	freshwater
Limnocylindraceae	SRR10388091	1.12	freshwater
P2-11E	SRR2016484	1.12	freshwater
P2-11E	SRR12113392	1.12	freshwater
QHBO01	SRR11776955	1.12	freshwater
CSP1-4	SRR14556208	1.11	freshwater
CSP1-4	SRR9924779	1.11	freshwater
CSP1-4	SRR2938566	1.11	freshwater
Limnocylindraceae	SRR13150688	1.11	freshwater
Limnocylindraceae	DRR125122	1.11	freshwater
Limnocylindraceae	SRR6201034	1.11	freshwater
Limnocylindraceae	SRR13827124	1.11	freshwater
CSP1-4	SRR11700418	1.1	freshwater
CSP1-4	ERR5523456	1.1	freshwater
Limnocylindraceae	SRR3139162	1.1	freshwater
Limnocylindraceae	SRR3139163	1.1	freshwater
Limnocylindraceae	ERR3772659	1.1	freshwater
Limnocylindraceae	SRR7686842	1.1	freshwater
Limnocylindraceae	SRR2962458	1.1	freshwater
Limnocylindraceae	SRR8437937	1.1	freshwater
Limnocylindraceae	SRR3986883	1.1	freshwater
CSP1-4	SRR4833080	1.09	freshwater
Limnocylindraceae	SRR7468302	1.09	freshwater
Limnocylindraceae	SRR12676966	1.09	freshwater
Limnocylindraceae	SRR12983519	1.09	freshwater
Limnocylindraceae	SRR12874345	1.09	freshwater
CSP1-4	SRR12113414	1.08	freshwater
CSP1-4	SRR7468273	1.08	freshwater
CSP1-4	SRR10769901	1.08	freshwater
CSP1-4	SRR6231141	1.08	freshwater
CSP1-4	SRR5468956	1.08	freshwater
Limnocylindraceae	SRR13566446	1.08	freshwater
Limnocylindraceae	SRR13827125	1.08	freshwater
Limnocylindraceae	SRR3986257	1.08	freshwater
Limnocylindraceae	SRR13150723	1.08	freshwater
CSP1-4	SRR7638725	1.07	freshwater
CSP1-4	SRR6797148	1.07	freshwater
Limnocylindraceae	SRR15458080	1.07	freshwater
Limnocylindraceae	SRR10607551	1.07	freshwater
Limnocylindraceae	SRR13827116	1.07	freshwater
Limnocylindraceae	SRR9061364	1.07	freshwater
Limnocylindraceae	SRR13566434	1.07	freshwater
Limnocylindraceae	SRR12197224	1.07	freshwater
Limnocylindraceae	SRR5675720	1.07	freshwater
CSP1-4	SRR11845619	1.06	freshwater
CSP1-4	SRR11845633	1.06	freshwater
Limnocylindraceae	SRR13150695	1.06	freshwater
Limnocylindraceae	SRR12983872	1.06	freshwater
Limnocylindraceae	SRR1787943	1.06	freshwater
Limnocylindraceae	SRR14332043	1.06	freshwater
Limnocylindraceae	SRR3987955	1.06	freshwater
Limnocylindraceae	SRR13827126	1.06	freshwater
Limnocylindraceae	SRR3184736	1.06	freshwater
Limnocylindraceae	SRR10599105	1.06	freshwater
Limnocylindraceae	ERR4194707	1.06	freshwater
Limnocylindraceae	SRR15458093	1.06	freshwater
Limnocylindraceae	SRR4833055	1.06	freshwater
Limnocylindraceae	SRR5675748	1.06	freshwater
Limnocylindraceae	SRR4833059	1.06	freshwater
CSP1-4	SRR7072770	1.05	freshwater
CSP1-4	SRR1790487	1.05	freshwater
CSP1-4	SRR14556218	1.05	freshwater
Limnocylindraceae	SRR13566423	1.05	freshwater
Limnocylindraceae	SRR9061328	1.05	freshwater
Limnocylindraceae	SRR15458091	1.05	freshwater
Limnocylindraceae	ERR3761424	1.05	freshwater
Limnocylindraceae	ERR4011037	1.05	freshwater
Limnocylindraceae	SRR8437817	1.05	freshwater
Limnocylindraceae	SRR3476747	1.05	freshwater
Limnocylindraceae	SRR8075975	1.04	freshwater
Limnocylindraceae	SRR5818194	1.04	freshwater
Limnocylindraceae	ERR4222594	1.04	freshwater
Limnocylindraceae	SRR13150735	1.04	freshwater
Limnocylindraceae	SRR8942257	1.04	freshwater
Limnocylindraceae	SRR4754859	1.04	freshwater
Limnocylindraceae	SRR14560466	1.04	freshwater
Limnocylindraceae	ERR4220688	1.04	freshwater
Limnocylindraceae	SRR3139160	1.03	freshwater
Limnocylindraceae	SRR5675700	1.03	freshwater
Limnocylindraceae	SRR6337687	1.03	freshwater
Limnocylindraceae	SRR8942264	1.03	freshwater
Limnocylindraceae	SRR9924782	1.03	freshwater
CSP1-4	SRR8426589	1.02	freshwater
Limnocylindraceae	SRR14560424	1.02	freshwater
Limnocylindraceae	SRR1788318	1.02	freshwater
Limnocylindraceae	SRR3987433	1.02	freshwater
Limnocylindraceae	SRR5675692	1.02	freshwater
Limnocylindraceae	SRR9141374	1.02	freshwater
Limnocylindraceae	SRR13150701	1.02	freshwater
Limnocylindraceae	SRR14560405	1.02	freshwater
CSP1-4	SRR12113415	1.01	freshwater
CSP1-4	SRR1790679	1.01	freshwater
Limnocylindraceae	SRR8437822	1.01	freshwater
Limnocylindraceae	SRR6423771	1.01	freshwater
Limnocylindraceae	SRR9302965	1.01	freshwater
CSP1-4	SRR5399796	1	freshwater
CSP1-4	SRR5123272	1	freshwater
CSP1-4	SRR14556217	1	freshwater
CSP1-4	SRR14121832	1	freshwater
CSP1-4	SRR14556207	1	freshwater
Limnocylindraceae	SRR3988146	1	freshwater
Limnocylindraceae	SRR4833064	1	freshwater
Limnocylindraceae	SRR8942254	1	freshwater
Limnocylindraceae	SRR5675725	1	freshwater
QHBO01	SRR2938582	1	freshwater
CSP1-4	SRR16085925	0.99	freshwater
CSP1-4	SRR2938590	0.99	freshwater
CSP1-4	SRR11776955	0.99	freshwater
Limnocylindraceae	SRR12274737	0.99	freshwater
Limnocylindraceae	SRR12197230	0.99	freshwater
Limnocylindraceae	SRR12658718	0.99	freshwater
Limnocylindraceae	SRR7686840	0.99	freshwater
Limnocylindraceae	SRR8075959	0.99	freshwater
Limnocylindraceae	SRR2962467	0.99	freshwater
Limnocylindraceae	SRR5260285	0.99	freshwater
Limnocylindraceae	SRR13827119	0.99	freshwater
Limnocylindraceae	ERR3761220	0.99	freshwater
Limnocylindraceae	SRR3988228	0.99	freshwater
Limnocylindraceae	SRR12197225	0.99	freshwater
Limnocylindraceae	SRR4833057	0.99	freshwater
CSP1-4	SRR5831669	0.98	freshwater
Limnocylindraceae	SRR6754093	0.98	freshwater
Limnocylindraceae	SRR3988229	0.98	freshwater
Limnocylindraceae	SRR10868573	0.98	freshwater
Limnocylindraceae	SRR13013686	0.98	freshwater
CSP1-4	SRR14556215	0.97	freshwater
Limnocylindraceae	ERR3856789	0.97	freshwater
Limnocylindraceae	SRR12983520	0.97	freshwater
Limnocylindraceae	SRR14332037	0.97	freshwater
Limnocylindraceae	SRR12685619	0.97	freshwater
Limnocylindraceae	ERR4221446	0.97	freshwater
Limnocylindraceae	SRR12685669	0.97	freshwater
Limnocylindraceae	SRR8075970	0.97	freshwater
Limnocylindraceae	SRR7054680	0.97	freshwater
CSP1-4	SRR12852580	0.96	freshwater
Limnocylindraceae	ERR3761221	0.96	freshwater
Limnocylindraceae	SRR9924802	0.96	freshwater
Limnocylindraceae	SRR8942238	0.96	freshwater
Limnocylindraceae	SRR15064818	0.96	freshwater
Limnocylindraceae	SRR5691554	0.96	freshwater
Limnocylindraceae	SRR8906558	0.96	freshwater
Limnocylindraceae	ERR3687827	0.96	freshwater
Limnocylindraceae	SRR5675775	0.96	freshwater
Limnocylindraceae	SRR3987940	0.96	freshwater
CSP1-4	SRR11845634	0.95	freshwater
Limnocylindraceae	SRR3139161	0.95	freshwater
Limnocylindraceae	SRR9924803	0.95	freshwater
Limnocylindraceae	SRR8437849	0.95	freshwater
Limnocylindraceae	ERR3761228	0.95	freshwater
Limnocylindraceae	SRR8164874	0.95	freshwater
Limnocylindraceae	SRR12229871	0.95	freshwater
Limnocylindraceae	SRR7985395	0.95	freshwater
CSP1-4	SRR14121831	0.94	freshwater
CSP1-4	SRR5468957	0.94	freshwater
CSP1-4	SRR14556234	0.94	freshwater
CSP1-4	SRR7638764	0.94	freshwater
Limnocylindraceae	ERR4221447	0.94	freshwater
Limnocylindraceae	SRR14308747	0.94	freshwater
Limnocylindraceae	SRR12197321	0.94	freshwater
Limnocylindraceae	SRR14288965	0.94	freshwater
Limnocylindraceae	SRR14332025	0.94	freshwater
QHBO01	SRR12522872	0.94	freshwater
CSP1-4	SRR5675744	0.93	freshwater
Limnocylindraceae	SRR5754826	0.93	freshwater
Limnocylindraceae	SRR13827120	0.93	freshwater
Limnocylindraceae	SRR6754089	0.93	freshwater
Limnocylindraceae	SRR9061349	0.93	freshwater
Limnocylindraceae	SRR10955136	0.93	freshwater
Limnocylindraceae	SRR10599112	0.93	freshwater
Limnocylindraceae	SRR13007728	0.93	freshwater
Limnocylindraceae	SRR5818199	0.93	freshwater
Limnocylindraceae	SRR8075937	0.93	freshwater
Limnocylindraceae	SRR7686838	0.93	freshwater
Limnocylindraceae	SRR12197265	0.93	freshwater
CSP1-4	SRR2938276	0.92	freshwater
Limnocylindraceae	SRR9061290	0.92	freshwater
Limnocylindraceae	SRR8437847	0.92	freshwater
Limnocylindraceae	SRR12685618	0.92	freshwater
Limnocylindraceae	DRR128701	0.92	freshwater
CSP1-4	SRR11700405	0.91	freshwater
CSP1-4	SRR13434396	0.91	freshwater
CSP1-4	SRR5272498	0.91	freshwater
CSP1-4	SRR14556251	0.91	freshwater
CSP1-4	SRR9068959	0.91	freshwater
Limnocylindraceae	SRR6423807	0.91	freshwater
Limnocylindraceae	SRR13150693	0.91	freshwater
Limnocylindraceae	SRR8942239	0.91	freshwater
Limnocylindraceae	ERR3761224	0.91	freshwater
Limnocylindraceae	ERR3761229	0.91	freshwater
Limnocylindraceae	SRR6158318	0.91	freshwater
Limnocylindraceae	SRR6337688	0.91	freshwater
Limnocylindraceae	SRR7812574	0.91	freshwater
Limnocylindraceae	SRR6754087	0.91	freshwater
Limnocylindraceae	SRR7182499	0.91	freshwater
Limnocylindraceae	SRR8942258	0.91	freshwater
Limnocylindraceae	SRR13007736	0.91	freshwater
CSP1-4	SRR9068970	0.9	freshwater
CSP1-4	SRR9104606	0.9	freshwater
CSP1-4	SRR12113408	0.9	freshwater
Limnocylindraceae	SRR10607537	0.9	freshwater
Limnocylindraceae	SRR9061302	0.9	freshwater
Limnocylindraceae	ERR3761225	0.9	freshwater
Limnocylindraceae	SRR8075933	0.9	freshwater
Limnocylindraceae	SRR10607539	0.9	freshwater
Limnocylindraceae	SRR12197299	0.9	freshwater
Limnocylindraceae	SRR9141363	0.9	freshwater
Limnocylindraceae	SRR3184710	0.9	freshwater
Limnocylindraceae	SRR1790680	0.9	freshwater
Limnocylindraceae	ERR3772662	0.9	freshwater
CSP1-4	SRR1786616	0.89	freshwater
CSP1-4	SRR1786281	0.89	freshwater
CSP1-4	SRR13434397	0.89	freshwater
Limnocylindraceae	SRR16282455	0.89	freshwater
Limnocylindraceae	SRR13566445	0.89	freshwater
Limnocylindraceae	SRR10955143	0.89	freshwater
Limnocylindraceae	SRR10955591	0.89	freshwater
Limnocylindraceae	SRR7686846	0.89	freshwater
Limnocylindraceae	SRR10388097	0.89	freshwater
CSP1-4	SRR5675709	0.88	freshwater
CSP1-4	SRR8426594	0.88	freshwater
Limnocylindraceae	SRR13150729	0.88	freshwater
Limnocylindraceae	ERR3772663	0.88	freshwater
Limnocylindraceae	SRR12685684	0.88	freshwater
Limnocylindraceae	SRR15458085	0.88	freshwater
Limnocylindraceae	SRR11646432	0.88	freshwater
Limnocylindraceae	SRR6237651	0.88	freshwater
QHBO01	ERR4678641	0.88	freshwater
CSP1-4	SRR5675768	0.87	freshwater
Limnocylindraceae	SRR3656945	0.87	freshwater
Limnocylindraceae	SRR7686839	0.87	freshwater
Limnocylindraceae	SRR16282468	0.87	freshwater
Limnocylindraceae	SRR12274736	0.87	freshwater
Limnocylindraceae	SRR8906522	0.87	freshwater
Limnocylindraceae	SRR7686845	0.87	freshwater
Limnocylindraceae	SRR5260493	0.87	freshwater
Limnocylindraceae	SRR3139299	0.86	freshwater
Limnocylindraceae	SRR14332036	0.86	freshwater
P2-11E	SRR7072207	0.86	freshwater
CSP1-4	SRR9051729	0.85	freshwater
CSP1-4	SRR5675735	0.85	freshwater
CSP1-4	SRR5675720	0.85	freshwater
CSP1-4	SRR5457676	0.85	freshwater
Limnocylindraceae	ERR2206759	0.85	freshwater
Limnocylindraceae	SRR14560402	0.85	freshwater
Limnocylindraceae	SRR10388092	0.85	freshwater
Limnocylindraceae	SRR6237652	0.85	freshwater
Limnocylindraceae	SRR10868574	0.85	freshwater
Limnocylindraceae	SRR15458079	0.85	freshwater
Limnocylindraceae	SRR13224038	0.85	freshwater
CSP1-4	SRR14556250	0.84	freshwater
CSP1-4	SRR9068936	0.84	freshwater
CSP1-4	SRR5399797	0.84	freshwater
Limnocylindraceae	SRR14308730	0.84	freshwater
Limnocylindraceae	SRR10955196	0.84	freshwater
Limnocylindraceae	SRR12197234	0.84	freshwater
Limnocylindraceae	SRR2962468	0.84	freshwater
Limnocylindraceae	SRR7686837	0.84	freshwater
Limnocylindraceae	SRR5675699	0.84	freshwater
P2-11E	SRR8426591	0.84	freshwater
CSP1-4	SRR13007710	0.83	freshwater
CSP1-4	SRR5675770	0.83	freshwater
CSP1-4	SRR11700409	0.83	freshwater
Limnocylindraceae	SRR8437713	0.83	freshwater
Limnocylindraceae	ERR3687821	0.83	freshwater
Limnocylindraceae	ERR3761203	0.83	freshwater
Limnocylindraceae	SRR5273325	0.83	freshwater
Limnocylindraceae	ERR3773634	0.83	freshwater
Limnocylindraceae	ERR4011033	0.83	freshwater
Limnocylindraceae	SRR13827121	0.83	freshwater
CSP1-4	SRR5468912	0.82	freshwater
Limnocylindraceae	SRR8075957	0.82	freshwater
Limnocylindraceae	SRR6754095	0.82	freshwater
Limnocylindraceae	SRR3987946	0.82	freshwater
Limnocylindraceae	SRR10955144	0.82	freshwater
Limnocylindraceae	SRR10083297	0.82	freshwater
Limnocylindraceae	SRR8437818	0.82	freshwater
Limnocylindraceae	ERR4222573	0.82	freshwater
Limnocylindraceae	SRR5675696	0.82	freshwater
Limnocylindraceae	SRR12274745	0.82	freshwater
Limnocylindraceae	SRR12983522	0.82	freshwater
Limnocylindraceae	SRR9924798	0.82	freshwater
CSP1-4	SRR9051723	0.81	freshwater
Limnocylindraceae	ERR3761202	0.81	freshwater
Limnocylindraceae	SRR3986247	0.81	freshwater
Limnocylindraceae	SRR16282452	0.81	freshwater
Limnocylindraceae	SRR5675778	0.81	freshwater
Limnocylindraceae	SRR10607543	0.81	freshwater
Limnocylindraceae	SRR13224045	0.81	freshwater
Limnocylindraceae	SRR14556221	0.81	freshwater
Limnocylindraceae	SRR3987933	0.81	freshwater
Limnocylindraceae	SRR5675765	0.81	freshwater
Limnocylindraceae	SRR14560444	0.81	freshwater
P2-11E	SRR7591930	0.81	freshwater
CSP1-4	SRR9104605	0.8	freshwater
Limnocylindraceae	SRR3137754	0.8	freshwater
Limnocylindraceae	SRR15458082	0.8	freshwater
Limnocylindraceae	SRR10388096	0.8	freshwater
Limnocylindraceae	SRR13150730	0.8	freshwater
Limnocylindraceae	SRR3184718	0.8	freshwater
Limnocylindraceae	ERR4195044	0.8	freshwater
Limnocylindraceae	SRR9924785	0.8	freshwater
Limnocylindraceae	SRR7686841	0.8	freshwater
QHBO01	SRR7591930	0.8	freshwater
CSP1-4	SRR4833077	0.79	freshwater
CSP1-4	SRR7468291	0.79	freshwater
CSP1-4	SRR1787943	0.79	freshwater
CSP1-4	SRR14556248	0.79	freshwater
Limnocylindraceae	SRR3139297	0.79	freshwater
Limnocylindraceae	SRR6475630	0.79	freshwater
Limnocylindraceae	SRR9061327	0.79	freshwater
Limnocylindraceae	SRR5830790	0.79	freshwater
Limnocylindraceae	SRR13007721	0.79	freshwater
Limnocylindraceae	SRR12197239	0.79	freshwater
Limnocylindraceae	DRR128702	0.79	freshwater
Limnocylindraceae	SRR9924797	0.79	freshwater
Limnocylindraceae	SRR3987495	0.79	freshwater
Limnocylindraceae	SRR8437714	0.79	freshwater
Limnocylindraceae	SRR8075941	0.79	freshwater
Limnocylindraceae	SRR5260446	0.79	freshwater
Limnocylindraceae	SRR096387	0.79	freshwater
Limnocylindraceae	SRR13827123	0.79	freshwater
Limnocylindraceae	SRR7686849	0.79	freshwater
CSP1-4	SRR10132654	0.78	freshwater
CSP1-4	SRR5123271	0.78	freshwater
CSP1-4	SRR5675728	0.78	freshwater
CSP1-4	SRR5581439	0.78	freshwater
Limnocylindraceae	SRR3139298	0.78	freshwater
Limnocylindraceae	SRR5818198	0.78	freshwater
Limnocylindraceae	SRR5273330	0.78	freshwater
Limnocylindraceae	SRR12685685	0.78	freshwater
CSP1-4	SRR9068942	0.77	freshwater
CSP1-4	SRR9068955	0.77	freshwater
Limnocylindraceae	SRR14309022	0.77	freshwater
Limnocylindraceae	SRR8437732	0.77	freshwater
Limnocylindraceae	SRR1790676	0.77	freshwater
CSP1-4	SRR11582155	0.76	freshwater
CSP1-4	SRR4071975	0.76	freshwater
CSP1-4	SRR5675737	0.76	freshwater
CSP1-4	SRR11700411	0.76	freshwater
Limnocylindraceae	SRR14332041	0.76	freshwater
Limnocylindraceae	SRR6475633	0.76	freshwater
Limnocylindraceae	SRR12423808	0.76	freshwater
Limnocylindraceae	SRR12313355	0.76	freshwater
Limnocylindraceae	ERR4194147	0.76	freshwater
Limnocylindraceae	SRR8437934	0.76	freshwater
CSP1-4	SRR4833089	0.75	freshwater
CSP1-4	SRR5581408	0.75	freshwater
CSP1-4	SRR5123277	0.75	freshwater
Limnocylindraceae	SRR6423804	0.75	freshwater
Limnocylindraceae	SRR8437738	0.75	freshwater
Limnocylindraceae	SRR5675708	0.75	freshwater
Limnocylindraceae	SRR7812565	0.75	freshwater
Limnocylindraceae	SRR9061264	0.75	freshwater
Limnocylindraceae	SRR12486992	0.75	freshwater
CSP1-4	ERR4678698	0.74	freshwater
Limnocylindraceae	ERR3687822	0.74	freshwater
Limnocylindraceae	SRR12983878	0.74	freshwater
Limnocylindraceae	SRR15458096	0.74	freshwater
Limnocylindraceae	ERR5863206	0.74	freshwater
Limnocylindraceae	DRR125121	0.74	freshwater
Limnocylindraceae	SRR7052951	0.74	freshwater
Limnocylindraceae	SRR7985618	0.74	freshwater
Limnocylindraceae	SRR7686835	0.74	freshwater
Limnocylindraceae	SRR10868590	0.74	freshwater
QHBO01	SRR2938590	0.74	freshwater
QHBO01	SRR12522873	0.74	freshwater
CSP1-4	SRR2938586	0.73	freshwater
CSP1-4	SRR9051725	0.73	freshwater
CSP1-4	SRR7514486	0.73	freshwater
Limnocylindraceae	SRR10955555	0.73	freshwater
Limnocylindraceae	SRR12053443	0.73	freshwater
Limnocylindraceae	SRR5675711	0.73	freshwater
CSP1-4	SRR11582142	0.72	freshwater
CSP1-4	SRR9068941	0.72	freshwater
CSP1-4	ERR4193933	0.72	freshwater
CSP1-4	SRR9068938	0.72	freshwater
Limnocylindraceae	SRR2962470	0.72	freshwater
Limnocylindraceae	SRR10607544	0.72	freshwater
Limnocylindraceae	SRR13007701	0.72	freshwater
Limnocylindraceae	ERR3997374	0.72	freshwater
Limnocylindraceae	SRR1790644	0.72	freshwater
Limnocylindraceae	SRR8437630	0.72	freshwater
Limnocylindraceae	SRR14560450	0.72	freshwater
Limnocylindraceae	SRR5675675	0.72	freshwater
Limnocylindraceae	SRR1047946	0.72	freshwater
Limnocylindraceae	SRR835363	0.72	freshwater
Limnocylindraceae	SRR7638777	0.72	freshwater
Limnocylindraceae	SRR7985596	0.72	freshwater
Limnocylindraceae	SRR5260447	0.72	freshwater
Limnocylindraceae	SRR8437848	0.72	freshwater
Limnocylindraceae	SRR7053315	0.72	freshwater
CSP1-4	SRR6459198	0.71	freshwater
CSP1-4	SRR9068940	0.71	freshwater
Limnocylindraceae	SRR10083289	0.71	freshwater
Limnocylindraceae	SRR8942240	0.71	freshwater
Limnocylindraceae	SRR12685683	0.71	freshwater
Limnocylindraceae	SRR14120364	0.71	freshwater
Limnocylindraceae	SRR10868588	0.71	freshwater
Limnocylindraceae	SRR3184716	0.71	freshwater
Limnocylindraceae	SRR3571355	0.71	freshwater
Limnocylindraceae	SRR8942253	0.71	freshwater
Limnocylindraceae	SRR2939624	0.71	freshwater
P2-11E	SRR12113386	0.71	freshwater
QHBO01	SRR12522870	0.71	freshwater
CSP1-4	SRR6459197	0.7	freshwater
CSP1-4	ERR3569151	0.7	freshwater
CSP1-4	SRR9068966	0.7	freshwater
CSP1-4	SRR13007707	0.7	freshwater
CSP1-4	SRR11700420	0.7	freshwater
CSP1-4	SRR9068954	0.7	freshwater
Limnocylindraceae	SRR14556220	0.7	freshwater
Limnocylindraceae	SRR7053527	0.7	freshwater
Limnocylindraceae	SRR8437712	0.7	freshwater
Limnocylindraceae	SRR12274738	0.7	freshwater
Limnocylindraceae	SRR13224087	0.7	freshwater
Limnocylindraceae	SRR8437705	0.7	freshwater
Limnocylindraceae	SRR16282459	0.7	freshwater
Limnocylindraceae	SRR8437823	0.7	freshwater
CSP1-4	SRR14556214	0.69	freshwater
Limnocylindraceae	SRR8437717	0.69	freshwater
Limnocylindraceae	SRR6048557	0.69	freshwater
Limnocylindraceae	SRR10083288	0.69	freshwater
Limnocylindraceae	SRR8437845	0.69	freshwater
Limnocylindraceae	SRR6304947	0.69	freshwater
P2-11E	SRR12113409	0.69	freshwater
QHBO01	SRR2016484	0.69	freshwater
CSP1-4	SRR9068961	0.68	freshwater
CSP1-4	SRR6459199	0.68	freshwater
CSP1-4	SRR9068933	0.68	freshwater
CSP1-4	SRR9068947	0.68	freshwater
CSP1-4	SRR1786608	0.68	freshwater
Limnocylindraceae	SRR3139709	0.68	freshwater
Limnocylindraceae	SRR5675722	0.68	freshwater
Limnocylindraceae	SRR5831666	0.68	freshwater
Limnocylindraceae	SRR15458089	0.68	freshwater
Limnocylindraceae	SRR12874343	0.68	freshwater
Limnocylindraceae	SRR9061304	0.68	freshwater
Limnocylindraceae	SRR14556219	0.68	freshwater
Limnocylindraceae	SRR12487043	0.68	freshwater
Limnocylindraceae	SRR1169878	0.68	freshwater
CSP1-4	SRR3989451	0.67	freshwater
CSP1-4	SRR9068971	0.67	freshwater
CSP1-4	SRR14556246	0.67	freshwater
CSP1-4	SRR6261452	0.67	freshwater
CSP1-4	SRR8191144	0.67	freshwater
Limnocylindraceae	SRR8437626	0.67	freshwater
Limnocylindraceae	SRR8942266	0.67	freshwater
Limnocylindraceae	SRR13007716	0.67	freshwater
Limnocylindraceae	SRR5273324	0.67	freshwater
Limnocylindraceae	SRR1790678	0.67	freshwater
Limnocylindraceae	ERR4221775	0.67	freshwater
Limnocylindraceae	SRR8437846	0.67	freshwater
P2-11E	SRR12113416	0.67	freshwater
CSP1-4	SRR9068946	0.66	freshwater
CSP1-4	SRR8426595	0.66	freshwater
CSP1-4	SRR1786279	0.66	freshwater
Limnocylindraceae	SRR3139707	0.66	freshwater
Limnocylindraceae	SRR11803379	0.66	freshwater
Limnocylindraceae	SRR9061265	0.66	freshwater
Limnocylindraceae	ERR4682841	0.66	freshwater
Limnocylindraceae	SRR5675715	0.66	freshwater
Limnocylindraceae	SRR5675721	0.66	freshwater
Limnocylindraceae	SRR6429794	0.66	freshwater
Limnocylindraceae	SRR8075963	0.66	freshwater
CSP1-4	SRR12687664	0.65	freshwater
CSP1-4	SRR6943130	0.65	freshwater
CSP1-4	SRR12686701	0.65	freshwater
CSP1-4	SRR9068949	0.65	freshwater
CSP1-4	ERR5523450	0.65	freshwater
CSP1-4	SRR9068953	0.65	freshwater
CSP1-4	SRR5581440	0.65	freshwater
CSP1-4	SRR10466858	0.65	freshwater
CSP1-4	SRR14556247	0.65	freshwater
Limnocylindraceae	SRR12685687	0.65	freshwater
Limnocylindraceae	SRR8437742	0.65	freshwater
Limnocylindraceae	SRR5574093	0.65	freshwater
CSP1-4	SRR9104604	0.64	freshwater
CSP1-4	SRR10388248	0.64	freshwater
CSP1-4	SRR5675730	0.64	freshwater
CSP1-4	SRR9068944	0.64	freshwater
Limnocylindraceae	SRR1582210	0.64	freshwater
Limnocylindraceae	SRR5675733	0.64	freshwater
Limnocylindraceae	SRR8437725	0.64	freshwater
Limnocylindraceae	SRR5818196	0.64	freshwater
CSP1-4	SRR1790678	0.63	freshwater
CSP1-4	SRR9068945	0.63	freshwater
CSP1-4	SRR9068943	0.63	freshwater
CSP1-4	SRR4833081	0.63	freshwater
Limnocylindraceae	SRR9924784	0.63	freshwater
Limnocylindraceae	SRR13224051	0.63	freshwater
Limnocylindraceae	SRR3098769	0.63	freshwater
Limnocylindraceae	ERR4221774	0.63	freshwater
Limnocylindraceae	SRR14556199	0.63	freshwater
Limnocylindraceae	SRR8942251	0.63	freshwater
Limnocylindraceae	SRR13224106	0.63	freshwater
Limnocylindraceae	ERR3687825	0.63	freshwater
Limnocylindraceae	SRR7052762	0.63	freshwater
CSP1-4	SRR4831662	0.62	freshwater
CSP1-4	SRR11700429	0.62	freshwater
CSP1-4	SRR9068952	0.62	freshwater
CSP1-4	SRR7638780	0.62	freshwater
CSP1-4	SRR9068951	0.62	freshwater
CSP1-4	SRR5675687	0.62	freshwater
CSP1-4	SRR9068948	0.62	freshwater
CSP1-4	SRR4833087	0.62	freshwater
CSP1-4	SRR5604249	0.62	freshwater
Limnocylindraceae	SRR15458097	0.62	freshwater
Limnocylindraceae	SRR13150710	0.62	freshwater
Limnocylindraceae	SRR14240539	0.62	freshwater
Limnocylindraceae	SRR13007734	0.62	freshwater
Limnocylindraceae	SRR13224049	0.62	freshwater
Limnocylindraceae	SRR3184711	0.62	freshwater
Limnocylindraceae	SRR9061354	0.62	freshwater
Limnocylindraceae	SRR11632270	0.62	freshwater
Limnocylindraceae	SRR6481319	0.62	freshwater
Limnocylindraceae	SRR13007714	0.62	freshwater
Limnocylindraceae	SRR13224070	0.62	freshwater
Limnocylindraceae	SRR7053298	0.62	freshwater
Limnocylindraceae	SRR5818191	0.62	freshwater
CSP1-4	SRR9068929	0.61	freshwater
CSP1-4	SRR2938561	0.61	freshwater
CSP1-4	SRR14556245	0.61	freshwater
CSP1-4	SRR9068967	0.61	freshwater
CSP1-4	SRR11582172	0.61	freshwater
CSP1-4	SRR10388072	0.61	freshwater
Limnocylindraceae	SRR13224043	0.61	freshwater
Limnocylindraceae	SRR13827122	0.61	freshwater
Limnocylindraceae	SRR8906566	0.61	freshwater
Limnocylindraceae	SRR5675731	0.61	freshwater
Limnocylindraceae	SRR7514513	0.61	freshwater
Limnocylindraceae	SRR10607549	0.61	freshwater
Limnocylindraceae	ERR3997378	0.61	freshwater
Limnocylindraceae	SRR12762311	0.61	freshwater
Limnocylindraceae	SRR8437723	0.61	freshwater
P2-11E	SRR11700422	0.61	freshwater
P2-11E	SRR13434398	0.61	freshwater
CSP1-4	SRR5399798	0.6	freshwater
CSP1-4	SRR5747470	0.6	freshwater
CSP1-4	SRR8496345	0.6	freshwater
Limnocylindraceae	SRR1169874	0.6	freshwater
Limnocylindraceae	SRR7990546	0.6	freshwater
Limnocylindraceae	SRR8075971	0.6	freshwater
Limnocylindraceae	SRR5675756	0.6	freshwater
Limnocylindraceae	SRR5675747	0.6	freshwater
Limnocylindraceae	SRR16282453	0.6	freshwater
Limnocylindraceae	SRR5675771	0.6	freshwater
Limnocylindraceae	SRR14240540	0.6	freshwater
Limnocylindraceae	SRR8942250	0.6	freshwater
Limnocylindraceae	SRR8075992	0.6	freshwater
Limnocylindraceae	SRR13013689	0.6	freshwater
Limnocylindraceae	SRR8437736	0.6	freshwater
Limnocylindraceae	SRR13150684	0.6	freshwater
Limnocylindraceae	SRR8437709	0.6	freshwater
CSP1-4	SRR5747426	0.59	freshwater
CSP1-4	SRR10769915	0.59	freshwater
CSP1-4	SRR9068950	0.59	freshwater
CSP1-4	ERR4678641	0.59	freshwater
CSP1-4	SRR14556212	0.59	freshwater
Limnocylindraceae	SRR5675704	0.59	freshwater
Limnocylindraceae	SRR10868591	0.59	freshwater
Limnocylindraceae	SRR12874344	0.59	freshwater
Limnocylindraceae	SRR8164858	0.59	freshwater
Limnocylindraceae	SRR5675690	0.59	freshwater
Limnocylindraceae	SRR8437719	0.59	freshwater
Limnocylindraceae	SRR14120367	0.59	freshwater
Limnocylindraceae	SRR14560449	0.59	freshwater
Limnocylindraceae	SRR13007731	0.59	freshwater
Limnocylindraceae	SRR5818197	0.59	freshwater
Limnocylindraceae	ERR4221522	0.59	freshwater
Limnocylindraceae	SRR13150725	0.59	freshwater
Limnocylindraceae	SRR3184722	0.59	freshwater
Limnocylindraceae	SRR13150751	0.59	freshwater
Limnocylindraceae	SRR8075964	0.59	freshwater
QHBO01	SRR2016485	0.59	freshwater
CSP1-4	SRR5457679	0.58	freshwater
CSP1-4	SRR6797140	0.58	freshwater
CSP1-4	SRR14768610	0.58	freshwater
CSP1-4	ERR5523451	0.58	freshwater
CSP1-4	SRR11700407	0.58	freshwater
Limnocylindraceae	SRR8942252	0.58	freshwater
Limnocylindraceae	SRR12197246	0.58	freshwater
Limnocylindraceae	SRR13150739	0.58	freshwater
Limnocylindraceae	SRR8437722	0.58	freshwater
Limnocylindraceae	SRR5675694	0.58	freshwater
Limnocylindraceae	SRR8437704	0.58	freshwater
Limnocylindraceae	SRR9061298	0.58	freshwater
Limnocylindraceae	SRR10607562	0.58	freshwater
Limnocylindraceae	SRR12423805	0.58	freshwater
Limnocylindraceae	SRR8437629	0.58	freshwater
Limnocylindraceae	SRR12486994	0.58	freshwater
QHBO01	SRR10132654	0.58	freshwater
QHBO01	SRR12113392	0.58	freshwater
CSP1-4	SRR9051727	0.57	freshwater
CSP1-4	SRR6986808	0.57	freshwater
CSP1-4	SRR7514503	0.57	freshwater
CSP1-4	ERR5523452	0.57	freshwater
CSP1-4	SRR14556213	0.57	freshwater
CSP1-4	SRR9068960	0.57	freshwater
CSP1-4	SRR10388246	0.57	freshwater
CSP1-4	ERR3858137	0.57	freshwater
Limnocylindraceae	SRR9061315	0.57	freshwater
Limnocylindraceae	SRR13150724	0.57	freshwater
Limnocylindraceae	SRR14560448	0.57	freshwater
Limnocylindraceae	SRR13150712	0.57	freshwater
Limnocylindraceae	SRR5574091	0.57	freshwater
Limnocylindraceae	SRR13013687	0.57	freshwater
Limnocylindraceae	SRR13224110	0.57	freshwater
Limnocylindraceae	SRR5204451	0.57	freshwater
Limnocylindraceae	SRR14560425	0.57	freshwater
Limnocylindraceae	SRR9302959	0.57	freshwater
P2-11E	SRR13007711	0.57	freshwater
CSP1-4	SRR10083271	0.56	freshwater
CSP1-4	SRR5457448	0.56	freshwater
CSP1-4	SRR9068932	0.56	freshwater
CSP1-4	SRR9068934	0.56	freshwater
Limnocylindraceae	ERR4210593	0.56	freshwater
Limnocylindraceae	SRR12762303	0.56	freshwater
Limnocylindraceae	ERR2206777	0.56	freshwater
Limnocylindraceae	SRR11567527	0.56	freshwater
Limnocylindraceae	SRR8906529	0.56	freshwater
Limnocylindraceae	SRR13150728	0.56	freshwater
Limnocylindraceae	SRR12197245	0.56	freshwater
Limnocylindraceae	SRR3727516	0.56	freshwater
Limnocylindraceae	SRR3184717	0.56	freshwater
P2-11E	SRR12113417	0.56	freshwater
QHBO01	SRR12983539	0.56	freshwater
QHBO01	SRR7072207	0.56	freshwater
CSP1-4	SRR14121819	0.55	freshwater
CSP1-4	SRR16768026	0.55	freshwater
CSP1-4	ERR4195938	0.55	freshwater
CSP1-4	SRR4831663	0.55	freshwater
CSP1-4	ERR3858136	0.55	freshwater
Limnocylindraceae	SRR14556198	0.55	freshwater
Limnocylindraceae	ERR5439978	0.55	freshwater
Limnocylindraceae	SRR5675698	0.55	freshwater
Limnocylindraceae	SRR12874347	0.55	freshwater
Limnocylindraceae	SRR8437700	0.55	freshwater
Limnocylindraceae	SRR3184707	0.55	freshwater
Limnocylindraceae	ERR4220615	0.55	freshwater
Limnocylindraceae	ERR4195123	0.55	freshwater
Limnocylindraceae	ERR3773632	0.55	freshwater
Limnocylindraceae	SRR14560472	0.55	freshwater
Limnocylindraceae	SRR8164861	0.55	freshwater
Limnocylindraceae	SRR8437944	0.55	freshwater
Limnocylindraceae	ERR2497729	0.55	freshwater
Limnocylindraceae	SRR2179956	0.55	freshwater
Limnocylindraceae	SRR5278610	0.55	freshwater
Limnocylindraceae	SRR14556202	0.55	freshwater
Limnocylindraceae	ERR4195042	0.55	freshwater
Limnocylindraceae	SRR5818247	0.55	freshwater
Limnocylindraceae	SRR8437701	0.55	freshwater
P2-11E	SRR12113410	0.55	freshwater
CSP1-4	SRR11582160	0.54	freshwater
CSP1-4	SRR5123274	0.54	freshwater
Limnocylindraceae	ERR2497741	0.54	freshwater
Limnocylindraceae	SRR7638726	0.54	freshwater
Limnocylindraceae	SRR6797128	0.54	freshwater
Limnocylindraceae	SRR8437715	0.54	freshwater
Limnocylindraceae	SRR9924799	0.54	freshwater
Limnocylindraceae	SRR8906570	0.54	freshwater
Limnocylindraceae	ERR4678698	0.54	freshwater
Limnocylindraceae	SRR12197220	0.54	freshwater
Limnocylindraceae	SRR8573803	0.54	freshwater
Limnocylindraceae	SRR7182501	0.54	freshwater
Limnocylindraceae	SRR8906564	0.54	freshwater
P2-11E	SRR12113401	0.54	freshwater
P2-11E	SRR12522872	0.54	freshwater
CSP1-4	SRR11582169	0.53	freshwater
CSP1-4	SRR1790680	0.53	freshwater
CSP1-4	SRR16768025	0.53	freshwater
Limnocylindraceae	SRR15213108	0.53	freshwater
Limnocylindraceae	SRR8437708	0.53	freshwater
Limnocylindraceae	SRR12197330	0.53	freshwater
Limnocylindraceae	SRR12197253	0.53	freshwater
Limnocylindraceae	SRR8437739	0.53	freshwater
Limnocylindraceae	SRR7990527	0.53	freshwater
Limnocylindraceae	SRR11638128	0.53	freshwater
Limnocylindraceae	SRR14288960	0.53	freshwater
Limnocylindraceae	SRR6201524	0.53	freshwater
Limnocylindraceae	SRR12261226	0.53	freshwater
Limnocylindraceae	SRR5204467	0.53	freshwater
CSP1-4	SRR15972292	0.52	freshwater
CSP1-4	SRR9068937	0.52	freshwater
CSP1-4	SRR1790644	0.52	freshwater
CSP1-4	ERR2108713	0.52	freshwater
CSP1-4	SRR11700433	0.52	freshwater
CSP1-4	SRR6197866	0.52	freshwater
CSP1-4	SRR5429606	0.52	freshwater
CSP1-4	SRR5675743	0.52	freshwater
Limnocylindraceae	SRR5204453	0.52	freshwater
Limnocylindraceae	SRR5211161	0.52	freshwater
Limnocylindraceae	SRR12685620	0.52	freshwater
Limnocylindraceae	SRR9061348	0.52	freshwater
Limnocylindraceae	SRR8437697	0.52	freshwater
Limnocylindraceae	SRR12487020	0.52	freshwater
Limnocylindraceae	SRR7053316	0.52	freshwater
Limnocylindraceae	SRR7053051	0.52	freshwater
Limnocylindraceae	SRR13007727	0.52	freshwater
Limnocylindraceae	SRR3184688	0.52	freshwater
Limnocylindraceae	SRR8906546	0.52	freshwater
CSP1-4	SRR14121822	0.51	freshwater
CSP1-4	SRR5429607	0.51	freshwater
CSP1-4	SRR10571239	0.51	freshwater
Limnocylindraceae	ERR2497732	0.51	freshwater
Limnocylindraceae	SRR9061324	0.51	freshwater
Limnocylindraceae	SRR15458081	0.51	freshwater
Limnocylindraceae	ERR3761417	0.51	freshwater
Limnocylindraceae	SRR8906545	0.51	freshwater
Limnocylindraceae	SRR8437699	0.51	freshwater
Limnocylindraceae	SRR12486991	0.51	freshwater
Limnocylindraceae	SRR8906576	0.51	freshwater
Limnocylindraceae	SRR12983516	0.51	freshwater
Limnocylindraceae	SRR11803380	0.51	freshwater
Limnocylindraceae	SRR12487047	0.51	freshwater
Limnocylindraceae	SRR5273331	0.51	freshwater
QHBO01	SRR5468957	0.51	freshwater
CSP1-4	SRR8496344	0.5	freshwater
CSP1-4	SRR2179959	0.5	freshwater
CSP1-4	ERR4194093	0.5	freshwater
CSP1-4	SRR9068928	0.5	freshwater
CSP1-4	SRR9068931	0.5	freshwater
CSP1-4	SRR4833084	0.5	freshwater
Limnocylindraceae	SRR3139705	0.5	freshwater
Limnocylindraceae	SRR5675714	0.5	freshwater
Limnocylindraceae	SRR6231159	0.5	freshwater
Limnocylindraceae	SRR8437720	0.5	freshwater
Limnocylindraceae	SRR4383940	0.5	freshwater
Limnocylindraceae	SRR14240538	0.5	freshwater
Limnocylindraceae	SRR8906567	0.5	freshwater
Limnocylindraceae	SRR5204463	0.5	freshwater
Limnocylindraceae	SRR12487011	0.5	freshwater
Limnocylindraceae	SRR5675723	0.5	freshwater
Limnocylindraceae	SRR14560461	0.5	freshwater
QHBO01	SRR8426588	0.5	freshwater
CSP1-4	SRR12695121	18.62	sediment
CSP1-4	SRR12695107	18.58	sediment
CSP1-4	SRR12695113	18.5	sediment
CSP1-4	SRR12695114	18.49	sediment
CSP1-4	SRR12695126	18.3	sediment
CSP1-4	SRR12695122	17.5	sediment
CSP1-4	SRR12672557	15.4	sediment
CSP1-4	SRR12695124	14.71	sediment
CSP1-4	SRR12695109	14.44	sediment
CSP1-4	SRR3989117	14.04	sediment
CSP1-4	SRR3989121	13.4	sediment
CSP1-4	SRR12695116	12.84	sediment
CSP1-4	SRR12695111	12.61	sediment
CSP1-4	SRR12695123	12.47	sediment
CSP1-4	SRR7151657	12.22	sediment
CSP1-4	SRR12695108	11.93	sediment
CSP1-4	SRR7151604	11.89	sediment
CSP1-4	SRR12695119	11.77	sediment
CSP1-4	SRR7151598	11.76	sediment
CSP1-4	SRR7151614	11.64	sediment
CSP1-4	SRR12695127	11.63	sediment
CSP1-4	SRR7151620	11.34	sediment
CSP1-4	SRR7151621	11.26	sediment
CSP1-4	SRR7151618	11.25	sediment
CSP1-4	SRR12695117	11.13	sediment
CSP1-4	SRR12695115	11	sediment
CSP1-4	SRR8555699	10.88	sediment
CSP1-4	SRR3985190	10.86	sediment
CSP1-4	SRR12695125	10.65	sediment
CSP1-4	SRR7151616	10.58	sediment
CSP1-4	SRR7151593	10.55	sediment
CSP1-4	SRR12695110	10.5	sediment
CSP1-4	SRR7151713	10.46	sediment
CSP1-4	SRR3989224	10.43	sediment
CSP1-4	SRR7151617	10.19	sediment
CSP1-4	SRR3989220	10.02	sediment
CSP1-4	SRR3985424	9.88	sediment
CSP1-4	SRR7151637	9.68	sediment
CSP1-4	SRR7151646	9.67	sediment
CSP1-4	SRR3985396	9.34	sediment
CSP1-4	SRR3985390	9.3	sediment
CSP1-4	SRR7151619	9.22	sediment
CSP1-4	SRR7151512	9.11	sediment
CSP1-4	SRR7151642	9.1	sediment
CSP1-4	SRR3989223	9.06	sediment
CSP1-4	SRR12695120	8.76	sediment
CSP1-4	SRR12691485	8.69	sediment
CSP1-4	SRR3989219	8.5	sediment
CSP1-4	SRR7151580	8.46	sediment
CSP1-4	SRR10968270	8.46	sediment
CSP1-4	SRR7151503	8.38	sediment
CSP1-4	SRR7151726	8.35	sediment
CSP1-4	SRR13949430	8.34	sediment
CSP1-4	SRR8555680	8.26	sediment
CSP1-4	SRR7151723	8.17	sediment
CSP1-4	SRR7151595	8.05	sediment
CSP1-4	SRR7151608	8.02	sediment
CSP1-4	SRR7151724	8.01	sediment
CSP1-4	SRR3985395	7.95	sediment
CSP1-4	SRR8554879	7.89	sediment
CSP1-4	SRR3989218	7.89	sediment
CSP1-4	SRR7151730	7.73	sediment
CSP1-4	SRR7151702	7.72	sediment
CSP1-4	SRR7151727	7.66	sediment
CSP1-4	SRR8555694	7.63	sediment
CSP1-4	SRR7151725	7.63	sediment
CSP1-4	SRR13949427	7.62	sediment
CSP1-4	SRR8554880	7.58	sediment
CSP1-4	SRR7151508	7.58	sediment
CSP1-4	SRR8554886	7.56	sediment
CSP1-4	SRR7151729	7.48	sediment
CSP1-4	SRR8554883	7.44	sediment
CSP1-4	SRR7151502	7.41	sediment
CSP1-4	SRR7151728	7.39	sediment
CSP1-4	SRR7151665	7.39	sediment
CSP1-4	SRR7151596	7.38	sediment
CSP1-4	SRR8554881	7.37	sediment
CSP1-4	SRR7151715	7.29	sediment
CSP1-4	SRR7151509	7.27	sediment
CSP1-4	SRR7151507	7.21	sediment
CSP1-4	SRR7151516	7.17	sediment
CSP1-4	SRR3989238	6.98	sediment
CSP1-4	SRR12695118	6.97	sediment
CSP1-4	SRR7151703	6.97	sediment
CSP1-4	SRR3989239	6.95	sediment
CSP1-4	SRR14887732	6.95	sediment
CSP1-4	SRR13949431	6.93	sediment
CSP1-4	SRR8554878	6.9	sediment
CSP1-4	SRR7151566	6.9	sediment
CSP1-4	SRR7151611	6.89	sediment
CSP1-4	SRR3989257	6.88	sediment
CSP1-4	SRR7151743	6.87	sediment
CSP1-4	SRR7151567	6.85	sediment
CSP1-4	SRR3985419	6.82	sediment
CSP1-4	SRR7151517	6.82	sediment
CSP1-4	SRR7151501	6.79	sediment
CSP1-4	SRR7151720	6.75	sediment
CSP1-4	SRR7151488	6.7	sediment
CSP1-4	SRR7151572	6.52	sediment
CSP1-4	SRR8554889	6.49	sediment
CSP1-4	SRR7151731	6.44	sediment
CSP1-4	SRR7151732	6.44	sediment
CSP1-4	SRR7151568	6.42	sediment
CSP1-4	SRR7151714	6.41	sediment
CSP1-4	SRR13949429	6.4	sediment
CSP1-4	SRR12695112	6.4	sediment
CSP1-4	SRR7151570	6.39	sediment
CSP1-4	SRR11639118	6.38	sediment
CSP1-4	SRR3989217	6.33	sediment
CSP1-4	SRR13958304	6.31	sediment
CSP1-4	SRR8554891	6.28	sediment
CSP1-4	SRR7151609	6.26	sediment
CSP1-4	SRR13958302	6.25	sediment
CSP1-4	SRR3989259	6.24	sediment
CSP1-4	SRR7151571	6.24	sediment
CSP1-4	SRR13958299	6.18	sediment
CSP1-4	SRR7151569	6.16	sediment
CSP1-4	SRR8554885	6.08	sediment
CSP1-4	SRR14887733	6.08	sediment
CSP1-4	SRR3984962	6.06	sediment
CSP1-4	SRR7151594	6.01	sediment
CSP1-4	SRR8554888	5.99	sediment
CSP1-4	SRR3985418	5.98	sediment
CSP1-4	SRR7151615	5.97	sediment
CSP1-4	SRR8555695	5.97	sediment
CSP1-4	SRR13949428	5.89	sediment
CSP1-4	SRR13557792	5.85	sediment
CSP1-4	SRR13958301	5.83	sediment
CSP1-4	SRR7151606	5.82	sediment
CSP1-4	SRR13959606	5.74	sediment
CSP1-4	SRR14887734	5.73	sediment
CSP1-4	ERR1725854	5.7	sediment
CSP1-4	SRR13958300	5.69	sediment
CSP1-4	SRR7151735	5.67	sediment
CSP1-4	SRR7151592	5.67	sediment
CSP1-4	SRR7151683	5.65	sediment
CSP1-4	SRR7151599	5.64	sediment
CSP1-4	SRR7151643	5.63	sediment
CSP1-4	SRR7151591	5.58	sediment
CSP1-4	SRR14887739	5.55	sediment
CSP1-4	SRR7151600	5.45	sediment
CSP1-4	SRR7151607	5.42	sediment
CSP1-4	SRR7151544	5.39	sediment
CSP1-4	SRR3985420	5.39	sediment
CSP1-4	SRR13566426	5.38	sediment
CSP1-4	SRR7151523	5.37	sediment
CSP1-4	SRR3989254	5.33	sediment
CSP1-4	SRR7151644	5.32	sediment
CSP1-4	SRR7151506	5.31	sediment
CSP1-4	SRR7092010	5.16	sediment
CSP1-4	SRR3989240	5.11	sediment
CSP1-4	SRR3989237	5.08	sediment
CSP1-4	SRR8670868	5.08	sediment
CSP1-4	SRR14887738	5.02	sediment
CSP1-4	SRR7151705	4.93	sediment
CSP1-4	SRR10968141	4.92	sediment
CSP1-4	SRR3984963	4.89	sediment
CSP1-4	SRR7525736	4.89	sediment
CSP1-4	SRR13949432	4.89	sediment
CSP1-4	SRR13566427	4.84	sediment
CSP1-4	SRR9711254	4.84	sediment
CSP1-4	SRR8670867	4.83	sediment
CSP1-4	SRR7006281	4.81	sediment
CSP1-4	SRR8670869	4.77	sediment
CSP1-4	SRR7151514	4.76	sediment
CSP1-4	SRR10965832	4.75	sediment
CSP1-4	SRR7151704	4.72	sediment
CSP1-4	SRR7151742	4.72	sediment
CSP1-4	SRR8554887	4.69	sediment
CSP1-4	SRR14887731	4.67	sediment
CSP1-4	SRR3322355	4.65	sediment
CSP1-4	SRR8090375	4.62	sediment
CSP1-4	SRR8553848	4.6	sediment
CSP1-4	SRR3984960	4.59	sediment
CSP1-4	SRR7006324	4.51	sediment
CSP1-4	SRR7151722	4.49	sediment
CSP1-4	SRR10965835	4.47	sediment
CSP1-4	SRR7151684	4.46	sediment
CSP1-4	SRR7151612	4.42	sediment
CSP1-4	SRR3985527	4.4	sediment
CSP1-4	SRR10965081	4.38	sediment
CSP1-4	SRR7006849	4.37	sediment
CSP1-4	SRR7151513	4.36	sediment
CSP1-4	SRR7091814	4.34	sediment
CSP1-4	SRR10968149	4.33	sediment
CSP1-4	SRR7151573	4.32	sediment
CSP1-4	SRR7151610	4.32	sediment
CSP1-4	SRR10965836	4.28	sediment
CSP1-4	SRR10965181	4.25	sediment
CSP1-4	SRR7006499	4.23	sediment
CSP1-4	SRR7151565	4.22	sediment
CSP1-4	SRR7151518	4.2	sediment
CSP1-4	SRR11509476	4.19	sediment
CSP1-4	SRR11846591	4.15	sediment
CSP1-4	SRR13958298	4.15	sediment
CSP1-4	SRR12223859	4.14	sediment
CSP1-4	SRR7151515	4.12	sediment
CSP1-4	SRR7006671	4.11	sediment
CSP1-4	SRR9948720	4.04	sediment
CSP1-4	SRR11639116	4.04	sediment
CSP1-4	SRR10595506	4.02	sediment
CSP1-4	SRR10965082	4.02	sediment
CSP1-4	ERR1726434	4	sediment
CSP1-4	SRR7006848	3.99	sediment
CSP1-4	SRR7962867	3.98	sediment
CSP1-4	SRR11846816	3.97	sediment
CSP1-4	SRR8553847	3.96	sediment
CSP1-4	SRR7006398	3.96	sediment
QHBO01	SRR6670123	3.96	sediment
CSP1-4	SRR10997822	3.94	sediment
CSP1-4	SRR14887737	3.94	sediment
CSP1-4	SRR9021246	3.93	sediment
CSP1-4	SRR13959603	3.9	sediment
CSP1-4	SRR10965079	3.87	sediment
CSP1-4	SRR9020977	3.84	sediment
CSP1-4	SRR8555042	3.82	sediment
CSP1-4	SRR6824012	3.81	sediment
CSP1-4	SRR11846590	3.81	sediment
CSP1-4	SRR10965824	3.81	sediment
CSP1-4	SRR10965085	3.8	sediment
CSP1-4	SRR7151543	3.8	sediment
CSP1-4	SRR10997759	3.79	sediment
CSP1-4	SRR9710830	3.78	sediment
CSP1-4	SRR9924788	3.76	sediment
CSP1-4	SRR7092012	3.69	sediment
CSP1-4	SRR7110672	3.69	sediment
CSP1-4	SRR10965080	3.67	sediment
CSP1-4	SRR8555683	3.67	sediment
CSP1-4	SRR7151603	3.65	sediment
CSP1-4	SRR12685310	3.64	sediment
[truncated: 12,645 more rows]
[truncated: 2 more columns]

## Sheet: Supplementary Data S6
Transporters	P2-11E (n = 43)	QHBO01 ( n = 10)	CSP1-4 (n = 85 )	Limnocylindraceae ( n = 98)
Putrescine	(1/43)	(9/10)	(37/85)	(70/98)
Galactose oligomer	(8/43)	(1/10)	(26/85)	(12/98)
Phosphate	(1/43)	(6/10)	(66/85)	(52/98)
Branched-chain amino acid	(42/43)	(7/10)	(49/85)	(68/98)
Biotin	(1/43)	(9/10)	(80/85)	(34/98)
Lypopolysaccharide antigen-O	(19/43)	(0/10)	(43/85)	(72/98)
Lypooligosaccharide	(0/43)	(10/10)	(73/85)	(77/98)
Nickel	(0/43)	(0/10)	(0/85)	(0/98)
Tungstate	(14/43)	(0/10)	(10/98)	(0/98)
Alkanesulfonate	(3/43)	(0/10)	(3/98)	(0/98)
Iron(III)	(35/43)	(2/10)	(15/85)	(0/98)
Osmoprotectant	(23/43)	(9/10)	(35/85)	(0/98)
Alpha-glucoside	(25/43)	(7/10)	(24/85)	(0/98)
D-xylose	(23/43)	(6/10)	(51/85)	(0/98)
Rhamnose	(2/43)	(1/10)	(25/85)	(0/98)
Myo-isonitol phosphate	(15/43)	(0/10)	(0/85)	(0/98)
Raffinose/Melobiose/Starchyose	(1/10)	(1/10)	(43/85)	(0/98)
Legend
Presence
Absence

## Sheet: Supplementary Data S7
AA synthesis	P2-11E (n = 43)	QHBO01 (n = 10)	CSP1-4 (n = 85)	Limnocylindraceae (n = 98)
Alanine	(26/43)	Absent	(35/85)	Absent
Aspartate	(1/43)	(13/10)	(123/85)	(80/98)
Glutamate	(35/43)	(1/10)	(130/85)	(3/98)
Glutamine	(53/43)	(16/10)	(207/85)	(61/98)
Aspargine	(27/43)	(12/10)	(21/85)	Absent
Serine	(2/43)	Absent	(12/85)	(12/98)
Threonine	(115/43)	(14/10)	(112/85)	(59/98)
Glycine	(40/43)	(7/10)	(75/85)	(75/98)
Cysteine	(38/43)	(9/10)	(36/85)	(25/98)
Methionine	(89/43)	(7/10)	(60/85)	Absent
Valine	(74/43)	(12/10)	(162/85)	(78/98)
Leucine	(74/43)	(12/10)	(162/85)	(78/98)
Isoleucine	(74/43)	(12/10)	(162/85)	(78/98)
Lysine	(3/43)	Absent	(74/85)	Absent
Arginine	(37/43)	(2/10)	(90/85)	(1/98)
Proline	Absent	Absent	Absent	Absent
Histidine	(25/43)	(3/10)	(80/85)	Absent
Tyrosine	(36/43)	Absent	(76/85)	(78/98)
Phenylalanine	(42/43)	(2/10)	(73/85)	(18/98)
Tryptophan	(37/43)	(2/10)	(72/85)	Absent
Legend
Presence
Absence

## Sheet: Supplementary Data S8
AA synthesis	P2-11E (n = 43)	QHBO01 (n = 10)	CSP1-4 (n = 85)	Limnocylindraceae (n = 98)
Alanine	60.4651	0	40.6977	0
Aspartate	2.32558	130	144.706	81.6327
Glutamate	81.3953	10	152.941	3.06122
Glutamine	123.256	160	243.529	62.2449
Aspargine	62.7907	120	24.7059	0
Serine	4.65116	0	14.1176	12.2449
Threonine	267.442	140	131.765	60.2041
Glycine	93.0233	70	88.2353	76.5306
Cysteine	88.3721	90	42.3529	25.5102
Methionine	206.977	70	70.5882	0
Valine	172.093	120	190.588	79.5918
Leucine	172.093	120	190.588	79.5918
Isoleucine	172.093	120	190.588	79.5918
Lysine	6.97674	0	87.0588	0
Arginine	86.0465	20	105.882	1.02041
Proline	0	0	0	0
Histidine	58.1395	30	94.1176	0
Tyrosine	83.7209	0	89.4118	79.5918
Phenylalanine	97.6744	20	85.8824	18.3673
Tryptophan	86.0465	20	84.7059	0

## Sheet: Supplementary Data S9
Pathways	P2-11E (n = 43)	QHBO01 ( n = 10)	CSP1-4 (n = 85 )	Limnocylindraceae ( n = 98)
Riboflavin (B2)	(30/43)	Absent	Absent	Absent
Molybdenum cofactor biosynthesis	(39/43)	(9/10)	(45/85)	(64/98)
Heme biosynthesis	(61/43)	(4/10)	(22/85)	Absent
Rhodopsins	Absent	Absent	Absent	(65/98)
TCA	(22/43)	(6/10)	(48/85)	(63/98)
Glycolysis, core module involving three-carbon compounds	(15/43)	(6/10)	(41/85)	Absent
Pyruvate oxidation	(29/43)	(6/10)	(72/85)	(53/98)
Oxidative phosphorylation	(38/43)	(8/10)	(62/85)	(60/98)
Flageral assembly	Absent	Absent	(18/85)	Absent
Chemotaxis	Absent	Absent	(18/85)	Absent
Penthose phosphate pathway	(30/43)	(6/10)	(73/85)	(53/98)
Legend
Presence
Absence

[truncated: 6 more sheets: Supplementary Data S10, Supplementary Data S11, Supplementary Data S12, Supplementary Data S13, Supplementary Data S14, Supplementary Data S15]
