# Supplementary material for: Deep-branching Chloroflexota lineages illuminate the eco-evolutionary foundation of cross-ecosystem colonization
Source: Nat Commun. 2026 Apr 1;17:4696. doi: 10.1038/s41467-026-71228-y (PMC13212565; doi:10.1038/s41467-026-71228-y)
Supplement: Supplementary file 6 — Source Data [file 41467_2026_71228_MOESM6_ESM.xlsx]

## Sheet: Index
Source data	Description
Figure 1a	Sandpiper results - Abundance per habitat simplified
Figure 1a - Tree	Ancestral state reconstruction - Habitat
Figure 1b	Chloroflexota genomic properties
Figure 2a,b	CSP1-4 KO IDs
Figure 2d-f	CSP1-4 Genomic properties
Figure 3a	Limnocylindraceae species - Sites under negative selection
Figure 3b	Limnocylindraceae species - Genomic properties
Figure 3c	Limnocylindraceae species - Percentages of genes under positive, negative and no variation
Figure 3d	Limnocylindraceae species - Genic and intergenic GC content
Figure 4a,b	Limnocylindraceae - Codon frequencies
Figure 4c,d	Chloroflexota - Codon frequencies
Figure 5a	Chloroflexota Metabolic reconstruction - DNA repair mechanisms
Figure 5b,c	Chloroflexota KEGG ID's
Figure 5d	Chloroflexota functional redundancy ratio
Figure 6a,b,c	Chlorflexota Normalized carbon and Nitrogen content
Figure 6d - Methylo.	Gammaproteobacteria (family Methylophilaceae)
Figure 6d - Phycis.	Planctomycetota (class Phycisphaerae)
Suppl. Figure S2	Dynamics of sigma factors and signal transduction domains
Suppl. Figure S3	Integrase and transposase abundance
Suppl. Figure S4	Distribution of coding density and intergenic spacer length within Limnocylindrus
Suppl. Figure S5	GC content distributions between genic and intergenic genomic regions in Limnocylindria lineages
Suppl. Figure S6,7	Amino acid codon frequencies at family and species level
Suppl. Figure S8	Stop codon normalized abundance in Limnocylindria
Suppl. Figure S9	Relationship between estimated genomes size and GC content as determined by Pearson's correlation test
Suppl. Figure S10	GC content variations across the eight dominant bacterial phyla found in the pdCEL database
Suppl. Figure S11	Jack-knifed family-centric genome-based phylogeny members
Suppl. Figure S12	Rooted maximum-likelihood phylogeny of CSP1-4 and Limnocylindraceae families (Publicly available reference genomes and Chloroflexota recovered MAGs)
Suppl. Figure S13	GC content distribution between the shared and unique orthologous genes across the four Limnocylindraceae species
Suppl. Figure S14	Ancestral state reconstruction - Traits

## Sheet: Figure 1a
Taxonomy	Relative abundance	Habitat
QHBO01	33.93	soil
QHBO01	32.87	soil
QHBO01	32.53	soil
CSP1-4	31.11	soil
QHBO01	19.84	soil
QHBO01	19.73	soil
CSP1-4	18.62	sediment
CSP1-4	18.58	sediment
CSP1-4	18.5	sediment
CSP1-4	18.49	sediment
CSP1-4	18.34	soil
CSP1-4	18.3	sediment
CSP1-4	18.08	soil
CSP1-4	17.83	soil
CSP1-4	17.5	sediment
CSP1-4	17.14	soil
CSP1-4	16.51	soil
QHBO01	15.91	soil
CSP1-4	15.79	soil
CSP1-4	15.4	sediment
QHBO01	15.07	soil
CSP1-4	14.85	soil
CSP1-4	14.71	sediment
CSP1-4	14.65	soil
CSP1-4	14.6	soil
CSP1-4	14.44	sediment
CSP1-4	14.04	sediment
CSP1-4	13.83	soil
CSP1-4	13.48	soil
CSP1-4	13.4	sediment
QHBO01	13.29	soil
CSP1-4	12.84	sediment
CSP1-4	12.61	sediment
CSP1-4	12.61	soil
CSP1-4	12.47	sediment
CSP1-4	12.44	soil
CSP1-4	12.23	soil
CSP1-4	12.22	sediment
CSP1-4	11.97	soil
CSP1-4	11.93	sediment
CSP1-4	11.89	sediment
CSP1-4	11.83	soil
Limnocylindraceae	11.79	freshwater
CSP1-4	11.77	sediment
CSP1-4	11.76	sediment
QHBO01	11.66	soil
CSP1-4	11.64	sediment
CSP1-4	11.63	sediment
Limnocylindraceae	11.56	freshwater
Limnocylindraceae	11.46	freshwater
CSP1-4	11.37	soil
CSP1-4	11.34	sediment
CSP1-4	11.26	sediment
CSP1-4	11.25	sediment
CSP1-4	11.13	sediment
CSP1-4	11.03	soil
CSP1-4	11	sediment
CSP1-4	10.88	sediment
CSP1-4	10.86	sediment
CSP1-4	10.83	soil
QHBO01	10.82	soil
CSP1-4	10.65	sediment
CSP1-4	10.62	soil
CSP1-4	10.58	sediment
CSP1-4	10.55	sediment
CSP1-4	10.55	soil
CSP1-4	10.5	sediment
CSP1-4	10.46	sediment
CSP1-4	10.43	sediment
CSP1-4	10.43	soil
QHBO01	10.3	soil
CSP1-4	10.19	sediment
Limnocylindraceae	10.18	freshwater
CSP1-4	10.17	soil
P2-11E	10.14	soil
CSP1-4	10.02	sediment
CSP1-4	10.01	soil
CSP1-4	9.96	soil
CSP1-4	9.94	soil
Limnocylindraceae	9.9	freshwater
Limnocylindraceae	9.89	freshwater
CSP1-4	9.88	sediment
CSP1-4	9.83	soil
CSP1-4	9.8	soil
Limnocylindraceae	9.74	freshwater
Limnocylindraceae	9.71	freshwater
CSP1-4	9.7	soil
CSP1-4	9.68	sediment
CSP1-4	9.67	sediment
CSP1-4	9.53	soil
QHBO01	9.41	soil
CSP1-4	9.36	soil
CSP1-4	9.34	sediment
Limnocylindraceae	9.33	freshwater
CSP1-4	9.3	sediment
CSP1-4	9.22	sediment
P2-11E	9.16	soil
CSP1-4	9.11	sediment
CSP1-4	9.1	sediment
Limnocylindraceae	9.09	freshwater
CSP1-4	9.08	soil
CSP1-4	9.06	sediment
CSP1-4	9.03	soil
P2-11E	9.03	soil
Limnocylindraceae	8.94	freshwater
CSP1-4	8.93	soil
CSP1-4	8.82	soil
Limnocylindraceae	8.82	freshwater
Limnocylindraceae	8.81	freshwater
CSP1-4	8.8	soil
CSP1-4	8.76	sediment
P2-11E	8.74	soil
CSP1-4	8.69	sediment
CSP1-4	8.68	soil
Limnocylindraceae	8.68	freshwater
CSP1-4	8.62	soil
CSP1-4	8.55	soil
CSP1-4	8.5	sediment
Limnocylindraceae	8.49	freshwater
CSP1-4	8.46	sediment
CSP1-4	8.46	sediment
Limnocylindraceae	8.43	freshwater
CSP1-4	8.38	sediment
CSP1-4	8.38	soil
CSP1-4	8.36	soil
CSP1-4	8.35	sediment
CSP1-4	8.34	sediment
CSP1-4	8.29	soil
CSP1-4	8.28	soil
QHBO01	8.27	soil
CSP1-4	8.26	sediment
CSP1-4	8.25	soil
CSP1-4	8.22	soil
CSP1-4	8.2	soil
CSP1-4	8.19	soil
CSP1-4	8.19	soil
QHBO01	8.18	soil
CSP1-4	8.17	sediment
CSP1-4	8.14	soil
P2-11E	8.13	soil
CSP1-4	8.12	soil
CSP1-4	8.1	soil
CSP1-4	8.08	soil
CSP1-4	8.08	soil
CSP1-4	8.05	sediment
CSP1-4	8.02	sediment
CSP1-4	8.01	sediment
CSP1-4	7.99	soil
CSP1-4	7.95	sediment
CSP1-4	7.95	soil
CSP1-4	7.92	soil
CSP1-4	7.89	sediment
CSP1-4	7.89	sediment
Limnocylindraceae	7.86	freshwater
CSP1-4	7.85	soil
CSP1-4	7.85	soil
CSP1-4	7.83	soil
Limnocylindraceae	7.82	freshwater
CSP1-4	7.8	freshwater
P2-11E	7.8	soil
CSP1-4	7.73	sediment
CSP1-4	7.72	sediment
CSP1-4	7.66	sediment
CSP1-4	7.66	soil
CSP1-4	7.63	sediment
CSP1-4	7.63	sediment
CSP1-4	7.62	sediment
CSP1-4	7.61	soil
CSP1-4	7.6	soil
P2-11E	7.59	soil
CSP1-4	7.58	sediment
CSP1-4	7.58	sediment
CSP1-4	7.58	soil
CSP1-4	7.56	sediment
CSP1-4	7.55	soil
CSP1-4	7.51	soil
CSP1-4	7.51	soil
QHBO01	7.49	soil
CSP1-4	7.48	sediment
CSP1-4	7.44	sediment
CSP1-4	7.43	soil
CSP1-4	7.42	soil
CSP1-4	7.41	sediment
Limnocylindraceae	7.41	freshwater
P2-11E	7.41	soil
QHBO01	7.41	soil
CSP1-4	7.39	sediment
CSP1-4	7.39	sediment
CSP1-4	7.39	soil
CSP1-4	7.38	sediment
CSP1-4	7.38	soil
CSP1-4	7.37	sediment
P2-11E	7.36	soil
CSP1-4	7.3	soil
CSP1-4	7.29	sediment
Limnocylindraceae	7.29	freshwater
CSP1-4	7.27	sediment
QHBO01	7.27	soil
P2-11E	7.26	soil
Limnocylindraceae	7.25	freshwater
QHBO01	7.25	soil
CSP1-4	7.21	sediment
CSP1-4	7.17	sediment
CSP1-4	7.17	soil
CSP1-4	7.09	soil
Limnocylindraceae	7	freshwater
CSP1-4	6.98	sediment
CSP1-4	6.97	sediment
CSP1-4	6.97	sediment
CSP1-4	6.97	soil
CSP1-4	6.95	sediment
CSP1-4	6.95	sediment
QHBO01	6.95	soil
CSP1-4	6.93	sediment
CSP1-4	6.9	sediment
CSP1-4	6.9	sediment
CSP1-4	6.9	soil
CSP1-4	6.89	sediment
CSP1-4	6.88	sediment
CSP1-4	6.87	sediment
CSP1-4	6.87	soil
CSP1-4	6.86	soil
CSP1-4	6.85	sediment
P2-11E	6.85	soil
CSP1-4	6.82	sediment
CSP1-4	6.82	sediment
QHBO01	6.81	soil
QHBO01	6.8	soil
CSP1-4	6.79	sediment
P2-11E	6.76	soil
CSP1-4	6.75	sediment
CSP1-4	6.7	sediment
Limnocylindraceae	6.7	freshwater
CSP1-4	6.69	soil
CSP1-4	6.68	soil
Limnocylindraceae	6.68	freshwater
CSP1-4	6.67	soil
QHBO01	6.66	soil
CSP1-4	6.63	soil
CSP1-4	6.61	soil
P2-11E	6.61	soil
CSP1-4	6.58	soil
CSP1-4	6.57	soil
CSP1-4	6.55	soil
P2-11E	6.55	soil
CSP1-4	6.53	soil
CSP1-4	6.52	sediment
CSP1-4	6.51	soil
P2-11E	6.51	soil
CSP1-4	6.49	sediment
P2-11E	6.48	soil
QHBO01	6.46	soil
Limnocylindraceae	6.45	freshwater
CSP1-4	6.44	sediment
CSP1-4	6.44	sediment
CSP1-4	6.42	sediment
CSP1-4	6.41	sediment
CSP1-4	6.41	soil
Limnocylindraceae	6.41	freshwater
P2-11E	6.41	soil
CSP1-4	6.4	sediment
CSP1-4	6.4	sediment
CSP1-4	6.4	soil
CSP1-4	6.39	sediment
CSP1-4	6.39	soil
P2-11E	6.39	soil
P2-11E	6.39	soil
CSP1-4	6.38	sediment
CSP1-4	6.38	soil
CSP1-4	6.36	soil
Limnocylindraceae	6.36	freshwater
CSP1-4	6.33	sediment
CSP1-4	6.31	sediment
CSP1-4	6.31	soil
CSP1-4	6.31	soil
CSP1-4	6.29	soil
Limnocylindraceae	6.29	freshwater
P2-11E	6.29	soil
CSP1-4	6.28	sediment
CSP1-4	6.28	soil
CSP1-4	6.28	soil
Limnocylindraceae	6.27	freshwater
CSP1-4	6.26	sediment
CSP1-4	6.26	soil
CSP1-4	6.26	soil
CSP1-4	6.25	sediment
CSP1-4	6.25	soil
CSP1-4	6.24	sediment
CSP1-4	6.24	sediment
CSP1-4	6.21	soil
CSP1-4	6.2	soil
CSP1-4	6.19	soil
CSP1-4	6.18	sediment
CSP1-4	6.17	soil
CSP1-4	6.16	sediment
CSP1-4	6.15	soil
CSP1-4	6.13	soil
CSP1-4	6.13	soil
CSP1-4	6.12	soil
CSP1-4	6.11	soil
P2-11E	6.11	soil
CSP1-4	6.1	soil
CSP1-4	6.1	soil
CSP1-4	6.09	soil
CSP1-4	6.08	sediment
CSP1-4	6.08	sediment
CSP1-4	6.08	soil
CSP1-4	6.06	sediment
CSP1-4	6.06	soil
CSP1-4	6.05	soil
CSP1-4	6.05	soil
CSP1-4	6.05	soil
Limnocylindraceae	6.05	freshwater
CSP1-4	6.02	soil
CSP1-4	6.01	sediment
CSP1-4	6.01	soil
CSP1-4	6	soil
CSP1-4	6	soil
CSP1-4	5.99	sediment
CSP1-4	5.98	sediment
CSP1-4	5.98	soil
CSP1-4	5.97	sediment
CSP1-4	5.97	sediment
CSP1-4	5.94	soil
QHBO01	5.93	soil
CSP1-4	5.92	soil
CSP1-4	5.91	soil
Limnocylindraceae	5.9	freshwater
CSP1-4	5.89	sediment
CSP1-4	5.89	soil
P2-11E	5.87	soil
QHBO01	5.87	soil
CSP1-4	5.86	soil
CSP1-4	5.85	sediment
QHBO01	5.85	soil
QHBO01	5.85	soil
CSP1-4	5.84	soil
CSP1-4	5.83	sediment
CSP1-4	5.83	soil
CSP1-4	5.82	sediment
CSP1-4	5.82	soil
CSP1-4	5.81	soil
CSP1-4	5.8	soil
Limnocylindraceae	5.8	freshwater
QHBO01	5.8	soil
CSP1-4	5.79	soil
CSP1-4	5.78	soil
Limnocylindraceae	5.78	freshwater
CSP1-4	5.77	soil
Limnocylindraceae	5.77	freshwater
P2-11E	5.77	soil
CSP1-4	5.76	soil
CSP1-4	5.76	soil
P2-11E	5.76	soil
CSP1-4	5.75	soil
Limnocylindraceae	5.75	freshwater
CSP1-4	5.74	sediment
CSP1-4	5.73	freshwater
CSP1-4	5.73	sediment
CSP1-4	5.73	soil
P2-11E	5.73	soil
Limnocylindraceae	5.72	freshwater
Limnocylindraceae	5.72	freshwater
Limnocylindraceae	5.72	freshwater
CSP1-4	5.71	soil
CSP1-4	5.71	soil
CSP1-4	5.71	soil
QHBO01	5.71	soil
CSP1-4	5.7	sediment
CSP1-4	5.7	soil
Limnocylindraceae	5.7	freshwater
CSP1-4	5.69	sediment
P2-11E	5.69	soil
QHBO01	5.69	soil
CSP1-4	5.67	sediment
CSP1-4	5.67	sediment
CSP1-4	5.67	soil
CSP1-4	5.67	soil
Limnocylindraceae	5.66	freshwater
CSP1-4	5.65	sediment
CSP1-4	5.64	sediment
CSP1-4	5.64	soil
CSP1-4	5.63	sediment
CSP1-4	5.63	soil
Limnocylindraceae	5.63	freshwater
P2-11E	5.62	soil
CSP1-4	5.6	soil
CSP1-4	5.59	soil
CSP1-4	5.59	soil
CSP1-4	5.58	sediment
Limnocylindraceae	5.58	freshwater
Limnocylindraceae	5.57	freshwater
CSP1-4	5.56	soil
CSP1-4	5.55	sediment
CSP1-4	5.55	soil
CSP1-4	5.54	soil
QHBO01	5.54	soil
CSP1-4	5.51	soil
CSP1-4	5.51	soil
CSP1-4	5.5	soil
CSP1-4	5.49	soil
CSP1-4	5.49	soil
Limnocylindraceae	5.49	freshwater
QHBO01	5.46	soil
CSP1-4	5.45	sediment
CSP1-4	5.45	soil
CSP1-4	5.45	soil
CSP1-4	5.44	soil
CSP1-4	5.43	soil
CSP1-4	5.43	soil
CSP1-4	5.42	sediment
Limnocylindraceae	5.4	freshwater
P2-11E	5.4	soil
CSP1-4	5.39	sediment
CSP1-4	5.39	sediment
CSP1-4	5.39	soil
CSP1-4	5.38	sediment
CSP1-4	5.38	soil
CSP1-4	5.38	soil
CSP1-4	5.38	soil
QHBO01	5.38	soil
CSP1-4	5.37	sediment
CSP1-4	5.37	soil
QHBO01	5.37	soil
QHBO01	5.37	soil
CSP1-4	5.36	soil
Limnocylindraceae	5.36	freshwater
CSP1-4	5.35	soil
Limnocylindraceae	5.35	freshwater
Limnocylindraceae	5.34	freshwater
P2-11E	5.34	soil
QHBO01	5.34	soil
CSP1-4	5.33	sediment
CSP1-4	5.33	soil
CSP1-4	5.32	sediment
Limnocylindraceae	5.32	freshwater
CSP1-4	5.31	sediment
Limnocylindraceae	5.31	freshwater
P2-11E	5.31	soil
QHBO01	5.31	soil
CSP1-4	5.3	soil
CSP1-4	5.3	soil
CSP1-4	5.29	soil
CSP1-4	5.28	soil
CSP1-4	5.28	soil
CSP1-4	5.28	soil
CSP1-4	5.27	soil
Limnocylindraceae	5.27	freshwater
QHBO01	5.26	soil
CSP1-4	5.25	soil
Limnocylindraceae	5.25	freshwater
QHBO01	5.25	soil
Limnocylindraceae	5.24	freshwater
Limnocylindraceae	5.24	freshwater
CSP1-4	5.23	soil
Limnocylindraceae	5.23	freshwater
QHBO01	5.23	soil
CSP1-4	5.22	soil
CSP1-4	5.22	soil
CSP1-4	5.21	soil
CSP1-4	5.21	soil
CSP1-4	5.2	soil
Limnocylindraceae	5.19	freshwater
CSP1-4	5.18	soil
P2-11E	5.18	soil
CSP1-4	5.17	soil
QHBO01	5.17	soil
QHBO01	5.17	soil
CSP1-4	5.16	sediment
CSP1-4	5.16	soil
P2-11E	5.15	soil
CSP1-4	5.14	soil
CSP1-4	5.13	soil
CSP1-4	5.13	soil
QHBO01	5.12	soil
CSP1-4	5.11	sediment
P2-11E	5.11	soil
CSP1-4	5.1	soil
Limnocylindraceae	5.1	freshwater
Limnocylindraceae	5.1	freshwater
CSP1-4	5.09	soil
CSP1-4	5.09	soil
CSP1-4	5.09	soil
Limnocylindraceae	5.09	freshwater
Limnocylindraceae	5.09	freshwater
CSP1-4	5.08	sediment
CSP1-4	5.08	sediment
CSP1-4	5.08	soil
CSP1-4	5.07	soil
CSP1-4	5.07	soil
Limnocylindraceae	5.07	freshwater
Limnocylindraceae	5.07	freshwater
Limnocylindraceae	5.06	freshwater
CSP1-4	5.05	soil
CSP1-4	5.05	soil
CSP1-4	5.05	soil
Limnocylindraceae	5.05	freshwater
QHBO01	5.05	soil
CSP1-4	5.04	soil
CSP1-4	5.04	soil
CSP1-4	5.04	soil
CSP1-4	5.03	soil
CSP1-4	5.03	soil
CSP1-4	5.02	freshwater
CSP1-4	5.02	sediment
CSP1-4	5.02	soil
CSP1-4	5.01	soil
CSP1-4	5.01	soil
CSP1-4	4.99	soil
Limnocylindraceae	4.99	freshwater
Limnocylindraceae	4.99	freshwater
QHBO01	4.99	soil
QHBO01	4.99	soil
CSP1-4	4.98	soil
Limnocylindraceae	4.98	freshwater
Limnocylindraceae	4.98	freshwater
P2-11E	4.98	soil
CSP1-4	4.97	soil
CSP1-4	4.96	soil
Limnocylindraceae	4.96	freshwater
P2-11E	4.96	soil
CSP1-4	4.95	soil
CSP1-4	4.95	soil
CSP1-4	4.95	soil
CSP1-4	4.95	soil
CSP1-4	4.94	soil
CSP1-4	4.94	soil
Limnocylindraceae	4.94	freshwater
CSP1-4	4.93	sediment
CSP1-4	4.93	soil
CSP1-4	4.92	sediment
CSP1-4	4.92	soil
QHBO01	4.92	soil
QHBO01	4.92	soil
CSP1-4	4.91	soil
CSP1-4	4.91	soil
CSP1-4	4.91	soil
Limnocylindraceae	4.91	freshwater
Limnocylindraceae	4.91	freshwater
QHBO01	4.91	soil
CSP1-4	4.9	soil
Limnocylindraceae	4.9	freshwater
QHBO01	4.9	soil
CSP1-4	4.89	sediment
CSP1-4	4.89	sediment
CSP1-4	4.89	sediment
CSP1-4	4.89	soil
CSP1-4	4.88	soil
CSP1-4	4.88	soil
P2-11E	4.88	soil
CSP1-4	4.87	soil
CSP1-4	4.87	soil
Limnocylindraceae	4.87	freshwater
Limnocylindraceae	4.86	freshwater
CSP1-4	4.85	soil
CSP1-4	4.85	soil
CSP1-4	4.84	freshwater
CSP1-4	4.84	sediment
CSP1-4	4.84	sediment
CSP1-4	4.84	soil
CSP1-4	4.84	soil
CSP1-4	4.83	sediment
P2-11E	4.83	soil
P2-11E	4.83	soil
CSP1-4	4.81	sediment
CSP1-4	4.81	soil
CSP1-4	4.81	soil
QHBO01	4.81	soil
Limnocylindraceae	4.8	freshwater
CSP1-4	4.79	soil
CSP1-4	4.79	soil
CSP1-4	4.79	soil
CSP1-4	4.79	soil
CSP1-4	4.78	soil
CSP1-4	4.78	soil
CSP1-4	4.77	sediment
CSP1-4	4.77	soil
Limnocylindraceae	4.77	freshwater
Limnocylindraceae	4.77	freshwater
Limnocylindraceae	4.77	freshwater
QHBO01	4.77	soil
CSP1-4	4.76	sediment
CSP1-4	4.76	soil
Limnocylindraceae	4.76	freshwater
QHBO01	4.76	soil
CSP1-4	4.75	sediment
CSP1-4	4.75	soil
CSP1-4	4.73	soil
CSP1-4	4.73	soil
CSP1-4	4.73	soil
QHBO01	4.73	soil
CSP1-4	4.72	sediment
CSP1-4	4.72	sediment
CSP1-4	4.72	soil
CSP1-4	4.72	soil
CSP1-4	4.72	soil
Limnocylindraceae	4.72	freshwater
CSP1-4	4.71	soil
CSP1-4	4.71	soil
Limnocylindraceae	4.7	freshwater
P2-11E	4.7	soil
CSP1-4	4.69	sediment
Limnocylindraceae	4.69	freshwater
Limnocylindraceae	4.69	freshwater
CSP1-4	4.68	soil
CSP1-4	4.68	soil
CSP1-4	4.68	soil
QHBO01	4.68	soil
CSP1-4	4.67	sediment
Limnocylindraceae	4.67	freshwater
Limnocylindraceae	4.67	freshwater
CSP1-4	4.66	soil
Limnocylindraceae	4.66	freshwater
CSP1-4	4.65	sediment
CSP1-4	4.65	soil
CSP1-4	4.65	soil
CSP1-4	4.65	soil
CSP1-4	4.65	soil
P2-11E	4.65	soil
P2-11E	4.65	soil
CSP1-4	4.64	soil
CSP1-4	4.64	soil
CSP1-4	4.64	soil
CSP1-4	4.63	soil
Limnocylindraceae	4.63	freshwater
CSP1-4	4.62	sediment
QHBO01	4.62	soil
QHBO01	4.62	soil
CSP1-4	4.61	soil
CSP1-4	4.61	soil
P2-11E	4.61	soil
QHBO01	4.61	soil
CSP1-4	4.6	sediment
CSP1-4	4.6	soil
Limnocylindraceae	4.6	freshwater
P2-11E	4.6	soil
CSP1-4	4.59	sediment
CSP1-4	4.59	soil
CSP1-4	4.59	soil
Limnocylindraceae	4.59	freshwater
CSP1-4	4.58	soil
Limnocylindraceae	4.58	freshwater
Limnocylindraceae	4.58	freshwater
P2-11E	4.58	soil
QHBO01	4.58	soil
CSP1-4	4.57	soil
CSP1-4	4.57	soil
CSP1-4	4.56	soil
CSP1-4	4.55	soil
CSP1-4	4.55	soil
CSP1-4	4.54	soil
CSP1-4	4.54	soil
CSP1-4	4.54	soil
CSP1-4	4.53	soil
CSP1-4	4.53	soil
Limnocylindraceae	4.53	freshwater
P2-11E	4.53	soil
CSP1-4	4.52	soil
P2-11E	4.52	soil
CSP1-4	4.51	sediment
CSP1-4	4.51	soil
Limnocylindraceae	4.51	freshwater
Limnocylindraceae	4.51	freshwater
Limnocylindraceae	4.51	freshwater
CSP1-4	4.5	soil
CSP1-4	4.5	soil
P2-11E	4.5	soil
QHBO01	4.5	soil
CSP1-4	4.49	sediment
CSP1-4	4.49	soil
CSP1-4	4.49	soil
CSP1-4	4.48	soil
CSP1-4	4.48	soil
Limnocylindraceae	4.48	freshwater
P2-11E	4.48	soil
CSP1-4	4.47	sediment
CSP1-4	4.47	soil
CSP1-4	4.47	soil
CSP1-4	4.47	soil
CSP1-4	4.47	soil
CSP1-4	4.47	soil
Limnocylindraceae	4.47	freshwater
CSP1-4	4.46	sediment
CSP1-4	4.45	soil
CSP1-4	4.45	soil
CSP1-4	4.44	soil
CSP1-4	4.44	soil
Limnocylindraceae	4.44	freshwater
CSP1-4	4.43	soil
CSP1-4	4.43	soil
CSP1-4	4.43	soil
CSP1-4	4.43	soil
CSP1-4	4.42	sediment
CSP1-4	4.42	soil
CSP1-4	4.42	soil
CSP1-4	4.41	soil
P2-11E	4.41	soil
QHBO01	4.41	soil
QHBO01	4.41	soil
QHBO01	4.41	soil
CSP1-4	4.4	sediment
CSP1-4	4.4	soil
CSP1-4	4.4	soil
CSP1-4	4.39	soil
CSP1-4	4.39	soil
CSP1-4	4.39	soil
CSP1-4	4.39	soil
Limnocylindraceae	4.39	freshwater
P2-11E	4.39	soil
CSP1-4	4.38	sediment
CSP1-4	4.38	soil
Limnocylindraceae	4.38	freshwater
P2-11E	4.38	soil
CSP1-4	4.37	sediment
CSP1-4	4.37	soil
CSP1-4	4.37	soil
CSP1-4	4.37	soil
CSP1-4	4.37	soil
CSP1-4	4.36	sediment
Limnocylindraceae	4.36	freshwater
CSP1-4	4.35	soil
CSP1-4	4.35	soil
Limnocylindraceae	4.35	freshwater
P2-11E	4.35	soil
CSP1-4	4.34	sediment
CSP1-4	4.34	soil
CSP1-4	4.34	soil
CSP1-4	4.34	soil
Limnocylindraceae	4.34	freshwater
CSP1-4	4.33	sediment
CSP1-4	4.33	soil
P2-11E	4.33	soil
QHBO01	4.33	soil
QHBO01	4.33	soil
CSP1-4	4.32	sediment
CSP1-4	4.32	sediment
CSP1-4	4.32	soil
CSP1-4	4.32	soil
CSP1-4	4.32	soil
CSP1-4	4.32	soil
P2-11E	4.32	soil
CSP1-4	4.31	soil
CSP1-4	4.31	soil
CSP1-4	4.3	soil
CSP1-4	4.3	soil
Limnocylindraceae	4.3	freshwater
CSP1-4	4.29	soil
Limnocylindraceae	4.29	freshwater
Limnocylindraceae	4.29	freshwater
P2-11E	4.29	soil
CSP1-4	4.28	sediment
CSP1-4	4.28	soil
CSP1-4	4.28	soil
CSP1-4	4.28	soil
QHBO01	4.28	soil
CSP1-4	4.27	soil
CSP1-4	4.27	soil
CSP1-4	4.27	soil
CSP1-4	4.27	soil
CSP1-4	4.27	soil
CSP1-4	4.27	soil
Limnocylindraceae	4.27	freshwater
QHBO01	4.27	soil
CSP1-4	4.26	soil
CSP1-4	4.26	soil
CSP1-4	4.26	soil
P2-11E	4.26	soil
QHBO01	4.26	soil
CSP1-4	4.25	sediment
CSP1-4	4.25	soil
CSP1-4	4.25	soil
CSP1-4	4.25	soil
CSP1-4	4.25	soil
CSP1-4	4.24	soil
CSP1-4	4.24	soil
Limnocylindraceae	4.24	freshwater
QHBO01	4.24	soil
CSP1-4	4.23	sediment
CSP1-4	4.23	soil
CSP1-4	4.23	soil
CSP1-4	4.23	soil
CSP1-4	4.22	sediment
CSP1-4	4.22	soil
CSP1-4	4.22	soil
CSP1-4	4.22	soil
CSP1-4	4.22	soil
Limnocylindraceae	4.22	freshwater
CSP1-4	4.21	soil
CSP1-4	4.21	soil
CSP1-4	4.2	sediment
CSP1-4	4.2	soil
CSP1-4	4.2	soil
CSP1-4	4.19	sediment
CSP1-4	4.19	soil
CSP1-4	4.19	soil
CSP1-4	4.19	soil
P2-11E	4.19	soil
QHBO01	4.19	soil
CSP1-4	4.18	soil
CSP1-4	4.18	soil
CSP1-4	4.18	soil
CSP1-4	4.18	soil
CSP1-4	4.18	soil
CSP1-4	4.17	soil
CSP1-4	4.17	soil
QHBO01	4.17	soil
CSP1-4	4.16	soil
CSP1-4	4.16	soil
QHBO01	4.16	soil
CSP1-4	4.15	sediment
CSP1-4	4.15	sediment
P2-11E	4.15	soil
CSP1-4	4.14	sediment
CSP1-4	4.14	soil
CSP1-4	4.14	soil
CSP1-4	4.14	soil
CSP1-4	4.14	soil
QHBO01	4.14	soil
CSP1-4	4.13	soil
CSP1-4	4.13	soil
CSP1-4	4.13	soil
CSP1-4	4.13	soil
CSP1-4	4.13	soil
CSP1-4	4.12	sediment
CSP1-4	4.12	soil
CSP1-4	4.12	soil
Limnocylindraceae	4.12	freshwater
Limnocylindraceae	4.12	freshwater
P2-11E	4.12	soil
P2-11E	4.12	soil
CSP1-4	4.11	sediment
QHBO01	4.11	soil
CSP1-4	4.1	soil
CSP1-4	4.1	soil
CSP1-4	4.1	soil
CSP1-4	4.1	soil
Limnocylindraceae	4.1	freshwater
Limnocylindraceae	4.1	freshwater
P2-11E	4.1	soil
CSP1-4	4.09	soil
CSP1-4	4.09	soil
CSP1-4	4.09	soil
CSP1-4	4.09	soil
Limnocylindraceae	4.09	freshwater
P2-11E	4.09	soil
CSP1-4	4.08	soil
CSP1-4	4.08	soil
CSP1-4	4.08	soil
CSP1-4	4.08	soil
CSP1-4	4.08	soil
CSP1-4	4.08	soil
Limnocylindraceae	4.08	freshwater
Limnocylindraceae	4.08	freshwater
QHBO01	4.08	soil
CSP1-4	4.07	soil
CSP1-4	4.07	soil
CSP1-4	4.07	soil
CSP1-4	4.07	soil
CSP1-4	4.07	soil
CSP1-4	4.07	soil
Limnocylindraceae	4.07	freshwater
CSP1-4	4.06	soil
CSP1-4	4.06	soil
CSP1-4	4.06	soil
CSP1-4	4.06	soil
CSP1-4	4.06	soil
CSP1-4	4.06	soil
CSP1-4	4.06	soil
Limnocylindraceae	4.06	freshwater
Limnocylindraceae	4.06	freshwater
P2-11E	4.06	soil
CSP1-4	4.05	soil
CSP1-4	4.05	soil
CSP1-4	4.05	soil
P2-11E	4.05	soil
CSP1-4	4.04	sediment
CSP1-4	4.04	sediment
CSP1-4	4.04	soil
CSP1-4	4.04	soil
CSP1-4	4.04	soil
Limnocylindraceae	4.04	freshwater
P2-11E	4.04	soil
CSP1-4	4.03	soil
CSP1-4	4.03	soil
Limnocylindraceae	4.03	freshwater
QHBO01	4.03	soil
CSP1-4	4.02	sediment
CSP1-4	4.02	sediment
CSP1-4	4.02	soil
Limnocylindraceae	4.02	freshwater
CSP1-4	4.01	soil
CSP1-4	4.01	soil
CSP1-4	4.01	soil
P2-11E	4.01	soil
CSP1-4	4	sediment
CSP1-4	4	soil
CSP1-4	4	soil
CSP1-4	3.99	sediment
CSP1-4	3.99	soil
CSP1-4	3.99	soil
CSP1-4	3.99	soil
CSP1-4	3.99	soil
CSP1-4	3.99	soil
CSP1-4	3.98	sediment
CSP1-4	3.98	soil
CSP1-4	3.98	soil
CSP1-4	3.98	soil
CSP1-4	3.98	soil
Limnocylindraceae	3.98	freshwater
Limnocylindraceae	3.98	freshwater
CSP1-4	3.97	sediment
CSP1-4	3.97	soil
CSP1-4	3.97	soil
CSP1-4	3.97	soil
CSP1-4	3.97	soil
CSP1-4	3.97	soil
CSP1-4	3.97	soil
Limnocylindraceae	3.97	freshwater
P2-11E	3.97	soil
CSP1-4	3.96	sediment
CSP1-4	3.96	sediment
CSP1-4	3.96	soil
CSP1-4	3.96	soil
CSP1-4	3.96	soil
CSP1-4	3.96	soil
CSP1-4	3.96	soil
Limnocylindraceae	3.96	freshwater
Limnocylindraceae	3.96	freshwater
QHBO01	3.96	sediment
QHBO01	3.96	soil
CSP1-4	3.95	soil
CSP1-4	3.95	soil
CSP1-4	3.94	sediment
CSP1-4	3.94	sediment
CSP1-4	3.94	soil
CSP1-4	3.94	soil
CSP1-4	3.94	soil
P2-11E	3.94	soil
CSP1-4	3.93	sediment
QHBO01	3.93	soil
CSP1-4	3.92	soil
CSP1-4	3.92	soil
CSP1-4	3.91	soil
CSP1-4	3.91	soil
CSP1-4	3.91	soil
CSP1-4	3.91	soil
Limnocylindraceae	3.91	freshwater
CSP1-4	3.9	sediment
CSP1-4	3.9	soil
CSP1-4	3.9	soil
CSP1-4	3.9	soil
CSP1-4	3.9	soil
P2-11E	3.9	soil
P2-11E	3.9	soil
P2-11E	3.9	soil
CSP1-4	3.89	soil
Limnocylindraceae	3.89	freshwater
QHBO01	3.89	soil
CSP1-4	3.88	freshwater
CSP1-4	3.88	soil
CSP1-4	3.88	soil
CSP1-4	3.88	soil
CSP1-4	3.88	soil
CSP1-4	3.88	soil
Limnocylindraceae	3.88	freshwater
P2-11E	3.88	soil
P2-11E	3.88	soil
CSP1-4	3.87	sediment
CSP1-4	3.87	soil
CSP1-4	3.87	soil
Limnocylindraceae	3.87	freshwater
P2-11E	3.87	soil
QHBO01	3.87	soil
CSP1-4	3.86	soil
Limnocylindraceae	3.86	freshwater
Limnocylindraceae	3.86	freshwater
Limnocylindraceae	3.86	freshwater
P2-11E	3.86	soil
CSP1-4	3.85	soil
CSP1-4	3.85	soil
CSP1-4	3.85	soil
Limnocylindraceae	3.85	freshwater
QHBO01	3.85	soil
QHBO01	3.85	soil
CSP1-4	3.84	sediment
CSP1-4	3.84	soil
CSP1-4	3.84	soil
CSP1-4	3.84	soil
Limnocylindraceae	3.84	freshwater
Limnocylindraceae	3.84	freshwater
CSP1-4	3.83	soil
CSP1-4	3.83	soil
CSP1-4	3.83	soil
CSP1-4	3.83	soil
CSP1-4	3.83	soil
CSP1-4	3.83	soil
CSP1-4	3.83	soil
CSP1-4	3.83	soil
Limnocylindraceae	3.83	freshwater
P2-11E	3.83	soil
CSP1-4	3.82	sediment
CSP1-4	3.82	soil
CSP1-4	3.82	soil
CSP1-4	3.82	soil
CSP1-4	3.82	soil
CSP1-4	3.82	soil
Limnocylindraceae	3.82	freshwater
CSP1-4	3.81	sediment
CSP1-4	3.81	sediment
CSP1-4	3.81	sediment
CSP1-4	3.81	soil
CSP1-4	3.81	soil
Limnocylindraceae	3.81	freshwater
CSP1-4	3.8	freshwater
CSP1-4	3.8	sediment
CSP1-4	3.8	sediment
CSP1-4	3.8	soil
CSP1-4	3.8	soil
CSP1-4	3.8	soil
CSP1-4	3.8	soil
P2-11E	3.8	soil
CSP1-4	3.79	sediment
CSP1-4	3.79	soil
CSP1-4	3.79	soil
Limnocylindraceae	3.79	freshwater
CSP1-4	3.78	sediment
CSP1-4	3.78	soil
CSP1-4	3.78	soil
CSP1-4	3.78	soil
CSP1-4	3.77	soil
Limnocylindraceae	3.77	freshwater
Limnocylindraceae	3.77	freshwater
CSP1-4	3.76	sediment
CSP1-4	3.76	soil
CSP1-4	3.76	soil
CSP1-4	3.76	soil
Limnocylindraceae	3.76	freshwater
CSP1-4	3.75	soil
CSP1-4	3.75	soil
CSP1-4	3.75	soil
CSP1-4	3.75	soil
Limnocylindraceae	3.75	freshwater
QHBO01	3.75	soil
CSP1-4	3.74	soil
CSP1-4	3.74	soil
CSP1-4	3.74	soil
CSP1-4	3.74	soil
CSP1-4	3.74	soil
Limnocylindraceae	3.74	freshwater
Limnocylindraceae	3.74	freshwater
P2-11E	3.74	soil
P2-11E	3.74	soil
P2-11E	3.74	soil
CSP1-4	3.73	soil
CSP1-4	3.73	soil
CSP1-4	3.73	soil
CSP1-4	3.73	soil
CSP1-4	3.73	soil
CSP1-4	3.73	soil
CSP1-4	3.73	soil
Limnocylindraceae	3.73	freshwater
Limnocylindraceae	3.73	freshwater
CSP1-4	3.72	soil
CSP1-4	3.72	soil
CSP1-4	3.72	soil
CSP1-4	3.72	soil
CSP1-4	3.72	soil
Limnocylindraceae	3.72	freshwater
Limnocylindraceae	3.72	freshwater
P2-11E	3.72	soil
QHBO01	3.72	soil
CSP1-4	3.71	soil
Limnocylindraceae	3.71	freshwater
Limnocylindraceae	3.71	freshwater
CSP1-4	3.7	soil
CSP1-4	3.7	soil
CSP1-4	3.7	soil
P2-11E	3.7	soil
P2-11E	3.7	soil
CSP1-4	3.69	sediment
CSP1-4	3.69	sediment
CSP1-4	3.69	soil
CSP1-4	3.69	soil
CSP1-4	3.69	soil
CSP1-4	3.69	soil
CSP1-4	3.69	soil
P2-11E	3.69	soil
P2-11E	3.69	soil
CSP1-4	3.68	soil
CSP1-4	3.68	soil
CSP1-4	3.68	soil
CSP1-4	3.68	soil
CSP1-4	3.67	sediment
CSP1-4	3.67	sediment
CSP1-4	3.67	soil
CSP1-4	3.67	soil
CSP1-4	3.67	soil
CSP1-4	3.67	soil
Limnocylindraceae	3.67	freshwater
P2-11E	3.67	soil
QHBO01	3.67	soil
CSP1-4	3.66	soil
CSP1-4	3.66	soil
CSP1-4	3.66	soil
Limnocylindraceae	3.66	freshwater
P2-11E	3.66	soil
QHBO01	3.66	soil
QHBO01	3.66	soil
CSP1-4	3.65	sediment
CSP1-4	3.65	soil
CSP1-4	3.65	soil
CSP1-4	3.65	soil
CSP1-4	3.65	soil
CSP1-4	3.65	soil
Limnocylindraceae	3.65	freshwater
QHBO01	3.65	soil
CSP1-4	3.64	sediment
CSP1-4	3.64	soil
CSP1-4	3.64	soil
CSP1-4	3.64	soil
CSP1-4	3.64	soil
CSP1-4	3.64	soil
CSP1-4	3.64	soil
CSP1-4	3.64	soil
CSP1-4	3.64	soil
Limnocylindraceae	3.64	freshwater
Limnocylindraceae	3.64	freshwater
QHBO01	3.64	soil
CSP1-4	3.63	soil
CSP1-4	3.63	soil
CSP1-4	3.63	soil
P2-11E	3.63	soil
CSP1-4	3.62	sediment
CSP1-4	3.62	soil
CSP1-4	3.62	soil
Limnocylindraceae	3.62	freshwater
P2-11E	3.62	soil
CSP1-4	3.61	soil
CSP1-4	3.61	soil
CSP1-4	3.61	soil
CSP1-4	3.61	soil
P2-11E	3.61	soil
CSP1-4	3.6	freshwater
CSP1-4	3.6	sediment
CSP1-4	3.6	soil
CSP1-4	3.6	soil
CSP1-4	3.6	soil
CSP1-4	3.6	soil
CSP1-4	3.59	sediment
CSP1-4	3.59	soil
CSP1-4	3.59	soil
CSP1-4	3.59	soil
CSP1-4	3.59	soil
Limnocylindraceae	3.59	freshwater
Limnocylindraceae	3.59	freshwater
CSP1-4	3.58	sediment
CSP1-4	3.58	sediment
CSP1-4	3.58	sediment
CSP1-4	3.58	soil
CSP1-4	3.58	soil
CSP1-4	3.58	soil
CSP1-4	3.58	soil
CSP1-4	3.58	soil
Limnocylindraceae	3.58	freshwater
Limnocylindraceae	3.58	freshwater
Limnocylindraceae	3.58	freshwater
P2-11E	3.58	soil
QHBO01	3.58	soil
CSP1-4	3.57	soil
CSP1-4	3.57	soil
CSP1-4	3.57	soil
CSP1-4	3.57	soil
CSP1-4	3.57	soil
CSP1-4	3.57	soil
CSP1-4	3.57	soil
CSP1-4	3.57	soil
Limnocylindraceae	3.57	freshwater
QHBO01	3.57	soil
CSP1-4	3.56	soil
CSP1-4	3.56	soil
P2-11E	3.56	soil
CSP1-4	3.55	sediment
CSP1-4	3.55	soil
CSP1-4	3.55	soil
Limnocylindraceae	3.55	freshwater
QHBO01	3.55	soil
CSP1-4	3.54	sediment
CSP1-4	3.54	soil
CSP1-4	3.54	soil
CSP1-4	3.54	soil
CSP1-4	3.54	soil
CSP1-4	3.54	soil
Limnocylindraceae	3.54	freshwater
CSP1-4	3.53	sediment
CSP1-4	3.53	sediment
CSP1-4	3.53	sediment
CSP1-4	3.53	soil
CSP1-4	3.53	soil
CSP1-4	3.53	soil
CSP1-4	3.53	soil
CSP1-4	3.53	soil
CSP1-4	3.53	soil
CSP1-4	3.53	soil
Limnocylindraceae	3.53	freshwater
QHBO01	3.53	soil
CSP1-4	3.52	sediment
CSP1-4	3.52	soil
CSP1-4	3.52	soil
CSP1-4	3.52	soil
CSP1-4	3.52	soil
CSP1-4	3.52	soil
CSP1-4	3.52	soil
CSP1-4	3.52	soil
Limnocylindraceae	3.52	freshwater
Limnocylindraceae	3.52	freshwater
P2-11E	3.52	soil
CSP1-4	3.51	freshwater
CSP1-4	3.51	soil
CSP1-4	3.51	soil
CSP1-4	3.51	soil
CSP1-4	3.51	soil
CSP1-4	3.51	soil
CSP1-4	3.51	soil
Limnocylindraceae	3.51	freshwater
Limnocylindraceae	3.51	freshwater
Limnocylindraceae	3.51	freshwater
QHBO01	3.51	soil
CSP1-4	3.5	sediment
CSP1-4	3.5	soil
CSP1-4	3.5	soil
CSP1-4	3.5	soil
CSP1-4	3.5	soil
Limnocylindraceae	3.5	freshwater
Limnocylindraceae	3.5	freshwater
Limnocylindraceae	3.5	freshwater
P2-11E	3.5	soil
CSP1-4	3.49	sediment
CSP1-4	3.49	soil
CSP1-4	3.49	soil
Limnocylindraceae	3.49	freshwater
Limnocylindraceae	3.49	freshwater
Limnocylindraceae	3.49	freshwater
Limnocylindraceae	3.49	freshwater
CSP1-4	3.48	sediment
CSP1-4	3.48	sediment
CSP1-4	3.48	sediment
CSP1-4	3.48	sediment
CSP1-4	3.48	soil
CSP1-4	3.48	soil
CSP1-4	3.48	soil
CSP1-4	3.48	soil
CSP1-4	3.48	soil
Limnocylindraceae	3.48	freshwater
Limnocylindraceae	3.48	freshwater
Limnocylindraceae	3.48	freshwater
CSP1-4	3.47	sediment
CSP1-4	3.47	sediment
CSP1-4	3.47	soil
CSP1-4	3.47	soil
CSP1-4	3.47	soil
CSP1-4	3.47	soil
CSP1-4	3.47	soil
CSP1-4	3.47	soil
CSP1-4	3.47	soil
CSP1-4	3.47	soil
CSP1-4	3.47	soil
P2-11E	3.47	soil
QHBO01	3.47	soil
CSP1-4	3.46	freshwater
CSP1-4	3.46	sediment
CSP1-4	3.46	sediment
CSP1-4	3.46	soil
CSP1-4	3.46	soil
CSP1-4	3.46	soil
CSP1-4	3.46	soil
CSP1-4	3.46	soil
CSP1-4	3.46	soil
CSP1-4	3.46	soil
CSP1-4	3.46	soil
Limnocylindraceae	3.46	freshwater
Limnocylindraceae	3.46	freshwater
P2-11E	3.46	soil
P2-11E	3.46	soil
QHBO01	3.46	soil
QHBO01	3.46	soil
QHBO01	3.46	soil
CSP1-4	3.45	soil
CSP1-4	3.45	soil
CSP1-4	3.45	soil
CSP1-4	3.45	soil
P2-11E	3.45	soil
P2-11E	3.45	soil
QHBO01	3.45	soil
QHBO01	3.45	soil
CSP1-4	3.44	sediment
CSP1-4	3.44	sediment
CSP1-4	3.44	soil
CSP1-4	3.44	soil
CSP1-4	3.44	soil
CSP1-4	3.44	soil
CSP1-4	3.44	soil
Limnocylindraceae	3.44	freshwater
Limnocylindraceae	3.44	freshwater
Limnocylindraceae	3.44	freshwater
CSP1-4	3.43	sediment
CSP1-4	3.43	sediment
CSP1-4	3.43	soil
CSP1-4	3.43	soil
CSP1-4	3.43	soil
CSP1-4	3.43	soil
CSP1-4	3.43	soil
CSP1-4	3.43	soil
CSP1-4	3.43	soil
CSP1-4	3.42	soil
CSP1-4	3.42	soil
CSP1-4	3.42	soil
CSP1-4	3.42	soil
CSP1-4	3.42	soil
CSP1-4	3.42	soil
CSP1-4	3.42	soil
CSP1-4	3.42	soil
CSP1-4	3.42	soil
CSP1-4	3.42	soil
P2-11E	3.42	soil
QHBO01	3.42	soil
CSP1-4	3.41	sediment
CSP1-4	3.41	soil
CSP1-4	3.41	soil
Limnocylindraceae	3.41	freshwater
Limnocylindraceae	3.41	freshwater
QHBO01	3.41	soil
CSP1-4	3.4	sediment
CSP1-4	3.4	soil
CSP1-4	3.4	soil
CSP1-4	3.4	soil
CSP1-4	3.4	soil
CSP1-4	3.4	soil
CSP1-4	3.4	soil
CSP1-4	3.4	soil
CSP1-4	3.4	soil
CSP1-4	3.4	soil
Limnocylindraceae	3.4	freshwater
Limnocylindraceae	3.4	freshwater
QHBO01	3.4	soil
QHBO01	3.4	soil
CSP1-4	3.39	soil
CSP1-4	3.39	soil
CSP1-4	3.39	soil
CSP1-4	3.39	soil
CSP1-4	3.39	soil
CSP1-4	3.39	soil
CSP1-4	3.39	soil
CSP1-4	3.39	soil
Limnocylindraceae	3.39	freshwater
Limnocylindraceae	3.39	freshwater
QHBO01	3.39	soil
QHBO01	3.39	soil
QHBO01	3.39	soil
CSP1-4	3.38	soil
CSP1-4	3.38	soil
CSP1-4	3.38	soil
CSP1-4	3.38	soil
CSP1-4	3.38	soil
CSP1-4	3.38	soil
CSP1-4	3.38	soil
Limnocylindraceae	3.38	freshwater
Limnocylindraceae	3.38	freshwater
CSP1-4	3.37	sediment
CSP1-4	3.37	sediment
CSP1-4	3.37	sediment
CSP1-4	3.37	soil
CSP1-4	3.37	soil
CSP1-4	3.37	soil
CSP1-4	3.37	soil
CSP1-4	3.37	soil
CSP1-4	3.37	soil
P2-11E	3.37	soil
P2-11E	3.37	soil
QHBO01	3.37	soil
QHBO01	3.37	soil
CSP1-4	3.36	sediment
CSP1-4	3.36	soil
CSP1-4	3.36	soil
CSP1-4	3.36	soil
Limnocylindraceae	3.36	freshwater
Limnocylindraceae	3.36	freshwater
Limnocylindraceae	3.36	freshwater
QHBO01	3.36	soil
CSP1-4	3.35	freshwater
CSP1-4	3.35	soil
CSP1-4	3.35	soil
CSP1-4	3.35	soil
CSP1-4	3.35	soil
Limnocylindraceae	3.35	freshwater
P2-11E	3.35	soil
QHBO01	3.35	soil
CSP1-4	3.34	sediment
CSP1-4	3.34	soil
Limnocylindraceae	3.34	freshwater
QHBO01	3.34	soil
CSP1-4	3.33	sediment
CSP1-4	3.33	soil
CSP1-4	3.33	soil
CSP1-4	3.33	soil
CSP1-4	3.33	soil
CSP1-4	3.33	soil
CSP1-4	3.33	soil
CSP1-4	3.33	soil
CSP1-4	3.33	soil
CSP1-4	3.33	soil
Limnocylindraceae	3.33	freshwater
QHBO01	3.33	soil
CSP1-4	3.32	sediment
CSP1-4	3.32	soil
CSP1-4	3.32	soil
CSP1-4	3.32	soil
CSP1-4	3.32	soil
Limnocylindraceae	3.32	freshwater
Limnocylindraceae	3.32	freshwater
Limnocylindraceae	3.32	freshwater
Limnocylindraceae	3.32	freshwater
CSP1-4	3.31	freshwater
CSP1-4	3.31	soil
CSP1-4	3.31	soil
CSP1-4	3.31	soil
CSP1-4	3.31	soil
CSP1-4	3.31	soil
Limnocylindraceae	3.31	freshwater
P2-11E	3.31	soil
QHBO01	3.31	soil
CSP1-4	3.3	sediment
CSP1-4	3.3	sediment
CSP1-4	3.3	soil
CSP1-4	3.3	soil
CSP1-4	3.3	soil
CSP1-4	3.3	soil
CSP1-4	3.3	soil
CSP1-4	3.3	soil
CSP1-4	3.3	soil
CSP1-4	3.3	soil
CSP1-4	3.3	soil
Limnocylindraceae	3.3	freshwater
Limnocylindraceae	3.3	freshwater
Limnocylindraceae	3.3	freshwater
CSP1-4	3.29	sediment
CSP1-4	3.29	soil
CSP1-4	3.29	soil
CSP1-4	3.29	soil
CSP1-4	3.29	soil
CSP1-4	3.29	soil
CSP1-4	3.29	soil
CSP1-4	3.29	soil
Limnocylindraceae	3.29	freshwater
Limnocylindraceae	3.29	freshwater
P2-11E	3.29	soil
QHBO01	3.29	soil
CSP1-4	3.28	soil
CSP1-4	3.28	soil
CSP1-4	3.28	soil
CSP1-4	3.28	soil
CSP1-4	3.28	soil
CSP1-4	3.28	soil
Limnocylindraceae	3.28	freshwater
P2-11E	3.28	soil
QHBO01	3.28	soil
CSP1-4	3.27	sediment
CSP1-4	3.27	soil
CSP1-4	3.27	soil
CSP1-4	3.27	soil
CSP1-4	3.27	soil
CSP1-4	3.27	soil
CSP1-4	3.27	soil
CSP1-4	3.27	soil
CSP1-4	3.27	soil
P2-11E	3.27	soil
P2-11E	3.27	soil
QHBO01	3.27	soil
CSP1-4	3.26	soil
CSP1-4	3.26	soil
CSP1-4	3.26	soil
CSP1-4	3.26	soil
CSP1-4	3.26	soil
CSP1-4	3.26	soil
CSP1-4	3.26	soil
CSP1-4	3.26	soil
CSP1-4	3.26	soil
Limnocylindraceae	3.26	freshwater
QHBO01	3.26	soil
QHBO01	3.26	soil
CSP1-4	3.25	soil
CSP1-4	3.25	soil
CSP1-4	3.25	soil
CSP1-4	3.25	soil
CSP1-4	3.25	soil
CSP1-4	3.25	soil
Limnocylindraceae	3.25	freshwater
CSP1-4	3.24	soil
CSP1-4	3.24	soil
CSP1-4	3.24	soil
CSP1-4	3.24	soil
Limnocylindraceae	3.24	freshwater
P2-11E	3.24	soil
QHBO01	3.24	soil
CSP1-4	3.23	sediment
CSP1-4	3.23	sediment
CSP1-4	3.23	soil
CSP1-4	3.23	soil
CSP1-4	3.23	soil
CSP1-4	3.23	soil
CSP1-4	3.23	soil
CSP1-4	3.23	soil
CSP1-4	3.23	soil
CSP1-4	3.23	soil
CSP1-4	3.23	soil
CSP1-4	3.23	soil
Limnocylindraceae	3.23	freshwater
P2-11E	3.23	soil
QHBO01	3.23	soil
CSP1-4	3.22	soil
CSP1-4	3.22	soil
CSP1-4	3.22	soil
CSP1-4	3.22	soil
CSP1-4	3.22	soil
P2-11E	3.22	soil
QHBO01	3.22	soil
CSP1-4	3.21	soil
CSP1-4	3.21	soil
CSP1-4	3.21	soil
CSP1-4	3.21	soil
CSP1-4	3.21	soil
CSP1-4	3.21	soil
CSP1-4	3.21	soil
CSP1-4	3.21	soil
CSP1-4	3.21	soil
CSP1-4	3.21	soil
Limnocylindraceae	3.21	freshwater
Limnocylindraceae	3.21	freshwater
Limnocylindraceae	3.21	freshwater
CSP1-4	3.2	soil
CSP1-4	3.2	soil
CSP1-4	3.2	soil
CSP1-4	3.2	soil
CSP1-4	3.2	soil
CSP1-4	3.2	soil
CSP1-4	3.2	soil
CSP1-4	3.2	soil
Limnocylindraceae	3.2	freshwater
P2-11E	3.2	soil
CSP1-4	3.19	soil
CSP1-4	3.19	soil
CSP1-4	3.19	soil
CSP1-4	3.19	soil
CSP1-4	3.19	soil
CSP1-4	3.19	soil
CSP1-4	3.19	soil
P2-11E	3.19	soil
P2-11E	3.19	soil
P2-11E	3.19	soil
CSP1-4	3.18	sediment
CSP1-4	3.18	sediment
CSP1-4	3.18	soil
CSP1-4	3.18	soil
CSP1-4	3.18	soil
CSP1-4	3.18	soil
CSP1-4	3.18	soil
CSP1-4	3.18	soil
CSP1-4	3.18	soil
CSP1-4	3.18	soil
CSP1-4	3.18	soil
CSP1-4	3.18	soil
CSP1-4	3.18	soil
CSP1-4	3.18	soil
CSP1-4	3.18	soil
CSP1-4	3.18	soil
CSP1-4	3.18	soil
Limnocylindraceae	3.18	freshwater
QHBO01	3.18	soil
CSP1-4	3.17	sediment
CSP1-4	3.17	sediment
CSP1-4	3.17	sediment
CSP1-4	3.17	soil
CSP1-4	3.17	soil
CSP1-4	3.17	soil
CSP1-4	3.17	soil
CSP1-4	3.17	soil
CSP1-4	3.16	soil
CSP1-4	3.16	soil
CSP1-4	3.16	soil
CSP1-4	3.16	soil
CSP1-4	3.16	soil
CSP1-4	3.16	soil
CSP1-4	3.16	soil
CSP1-4	3.16	soil
CSP1-4	3.15	sediment
CSP1-4	3.15	soil
CSP1-4	3.15	soil
CSP1-4	3.15	soil
CSP1-4	3.15	soil
CSP1-4	3.15	soil
CSP1-4	3.15	soil
CSP1-4	3.15	soil
CSP1-4	3.15	soil
CSP1-4	3.15	soil
Limnocylindraceae	3.15	freshwater
P2-11E	3.15	soil
P2-11E	3.15	soil
P2-11E	3.15	soil
CSP1-4	3.14	sediment
CSP1-4	3.14	soil
CSP1-4	3.14	soil
CSP1-4	3.14	soil
CSP1-4	3.14	soil
CSP1-4	3.14	soil
CSP1-4	3.14	soil
CSP1-4	3.14	soil
CSP1-4	3.14	soil
CSP1-4	3.14	soil
CSP1-4	3.14	soil
CSP1-4	3.14	soil
Limnocylindraceae	3.14	freshwater
Limnocylindraceae	3.14	freshwater
Limnocylindraceae	3.14	freshwater
QHBO01	3.14	soil
CSP1-4	3.13	soil
CSP1-4	3.13	soil
CSP1-4	3.13	soil
CSP1-4	3.13	soil
CSP1-4	3.13	soil
CSP1-4	3.13	soil
CSP1-4	3.13	soil
CSP1-4	3.13	soil
CSP1-4	3.13	soil
CSP1-4	3.13	soil
Limnocylindraceae	3.13	freshwater
Limnocylindraceae	3.13	freshwater
P2-11E	3.13	soil
P2-11E	3.13	soil
CSP1-4	3.12	sediment
CSP1-4	3.12	sediment
CSP1-4	3.12	soil
CSP1-4	3.12	soil
CSP1-4	3.12	soil
CSP1-4	3.12	soil
CSP1-4	3.12	soil
CSP1-4	3.12	soil
CSP1-4	3.12	soil
Limnocylindraceae	3.12	freshwater
Limnocylindraceae	3.12	freshwater
Limnocylindraceae	3.12	freshwater
P2-11E	3.12	soil
QHBO01	3.12	soil
QHBO01	3.12	soil
CSP1-4	3.11	soil
CSP1-4	3.11	soil
CSP1-4	3.11	soil
CSP1-4	3.11	soil
CSP1-4	3.11	soil
Limnocylindraceae	3.11	freshwater
CSP1-4	3.1	soil
CSP1-4	3.1	soil
CSP1-4	3.1	soil
CSP1-4	3.1	soil
CSP1-4	3.1	soil
CSP1-4	3.1	soil
Limnocylindraceae	3.1	freshwater
Limnocylindraceae	3.1	freshwater
P2-11E	3.1	soil
QHBO01	3.1	soil
QHBO01	3.1	soil
CSP1-4	3.09	sediment
CSP1-4	3.09	soil
CSP1-4	3.09	soil
CSP1-4	3.09	soil
CSP1-4	3.09	soil
CSP1-4	3.09	soil
CSP1-4	3.09	soil
CSP1-4	3.09	soil
P2-11E	3.09	soil
QHBO01	3.09	soil
CSP1-4	3.08	sediment
CSP1-4	3.08	soil
CSP1-4	3.08	soil
CSP1-4	3.08	soil
CSP1-4	3.08	soil
CSP1-4	3.08	soil
CSP1-4	3.08	soil
Limnocylindraceae	3.08	freshwater
Limnocylindraceae	3.08	freshwater
P2-11E	3.08	soil
P2-11E	3.08	soil
QHBO01	3.08	freshwater
CSP1-4	3.07	soil
CSP1-4	3.07	soil
CSP1-4	3.07	soil
Limnocylindraceae	3.07	freshwater
Limnocylindraceae	3.07	freshwater
Limnocylindraceae	3.07	freshwater
CSP1-4	3.06	sediment
CSP1-4	3.06	soil
CSP1-4	3.06	soil
CSP1-4	3.06	soil
CSP1-4	3.06	soil
CSP1-4	3.06	soil
CSP1-4	3.06	soil
CSP1-4	3.06	soil
CSP1-4	3.06	soil
CSP1-4	3.06	soil
CSP1-4	3.06	soil
CSP1-4	3.06	soil
CSP1-4	3.06	soil
CSP1-4	3.06	soil
Limnocylindraceae	3.06	freshwater
P2-11E	3.06	soil
P2-11E	3.06	soil
QHBO01	3.06	soil
CSP1-4	3.05	sediment
CSP1-4	3.05	sediment
CSP1-4	3.05	sediment
CSP1-4	3.05	sediment
CSP1-4	3.05	soil
CSP1-4	3.05	soil
CSP1-4	3.05	soil
CSP1-4	3.05	soil
CSP1-4	3.05	soil
Limnocylindraceae	3.05	freshwater
Limnocylindraceae	3.05	freshwater
P2-11E	3.05	soil
P2-11E	3.05	soil
QHBO01	3.05	soil
QHBO01	3.05	soil
CSP1-4	3.04	sediment
CSP1-4	3.04	sediment
CSP1-4	3.04	soil
CSP1-4	3.04	soil
CSP1-4	3.04	soil
CSP1-4	3.04	soil
CSP1-4	3.04	soil
CSP1-4	3.04	soil
Limnocylindraceae	3.04	freshwater
Limnocylindraceae	3.04	freshwater
Limnocylindraceae	3.04	freshwater
P2-11E	3.04	soil
CSP1-4	3.03	soil
CSP1-4	3.03	soil
CSP1-4	3.03	soil
CSP1-4	3.03	soil
CSP1-4	3.03	soil
Limnocylindraceae	3.03	freshwater
P2-11E	3.03	soil
P2-11E	3.03	soil
P2-11E	3.03	soil
P2-11E	3.03	soil
QHBO01	3.03	soil
QHBO01	3.03	soil
CSP1-4	3.02	sediment
CSP1-4	3.02	sediment
CSP1-4	3.02	soil
CSP1-4	3.02	soil
CSP1-4	3.02	soil
CSP1-4	3.02	soil
CSP1-4	3.02	soil
CSP1-4	3.02	soil
CSP1-4	3.02	soil
CSP1-4	3.02	soil
CSP1-4	3.02	soil
Limnocylindraceae	3.02	freshwater
Limnocylindraceae	3.02	freshwater
Limnocylindraceae	3.02	freshwater
Limnocylindraceae	3.02	freshwater
Limnocylindraceae	3.02	freshwater
Limnocylindraceae	3.02	freshwater
Limnocylindraceae	3.02	freshwater
P2-11E	3.02	soil
CSP1-4	3.01	sediment
CSP1-4	3.01	soil
CSP1-4	3.01	soil
CSP1-4	3.01	soil
CSP1-4	3.01	soil
CSP1-4	3.01	soil
CSP1-4	3.01	soil
CSP1-4	3.01	soil
CSP1-4	3.01	soil
CSP1-4	3.01	soil
CSP1-4	3.01	soil
Limnocylindraceae	3.01	freshwater
CSP1-4	3	soil
CSP1-4	3	soil
CSP1-4	3	soil
CSP1-4	3	soil
CSP1-4	3	soil
P2-11E	3	soil
P2-11E	3	soil
CSP1-4	2.99	soil
CSP1-4	2.99	soil
CSP1-4	2.99	soil
CSP1-4	2.99	soil
CSP1-4	2.98	soil
CSP1-4	2.98	soil
CSP1-4	2.98	soil
CSP1-4	2.98	soil
CSP1-4	2.98	soil
CSP1-4	2.98	soil
CSP1-4	2.98	soil
CSP1-4	2.98	soil
P2-11E	2.98	soil
CSP1-4	2.97	soil
CSP1-4	2.97	soil
CSP1-4	2.97	soil
CSP1-4	2.97	soil
Limnocylindraceae	2.97	freshwater
Limnocylindraceae	2.97	freshwater
Limnocylindraceae	2.97	freshwater
P2-11E	2.97	soil
P2-11E	2.97	soil
P2-11E	2.97	soil
P2-11E	2.97	soil
CSP1-4	2.96	sediment
CSP1-4	2.96	sediment
CSP1-4	2.96	soil
CSP1-4	2.96	soil
CSP1-4	2.96	soil
CSP1-4	2.96	soil
Limnocylindraceae	2.96	freshwater
QHBO01	2.96	soil
CSP1-4	2.95	sediment
CSP1-4	2.95	sediment
CSP1-4	2.95	soil
CSP1-4	2.95	soil
CSP1-4	2.95	soil
CSP1-4	2.95	soil
CSP1-4	2.95	soil
CSP1-4	2.95	soil
CSP1-4	2.95	soil
CSP1-4	2.95	soil
CSP1-4	2.95	soil
Limnocylindraceae	2.95	freshwater
P2-11E	2.95	soil
QHBO01	2.95	soil
CSP1-4	2.94	soil
P2-11E	2.94	soil
QHBO01	2.94	soil
CSP1-4	2.93	sediment
CSP1-4	2.93	soil
CSP1-4	2.93	soil
CSP1-4	2.93	soil
CSP1-4	2.93	soil
CSP1-4	2.93	soil
CSP1-4	2.93	soil
CSP1-4	2.93	soil
QHBO01	2.93	soil
CSP1-4	2.92	sediment
CSP1-4	2.92	soil
CSP1-4	2.92	soil
CSP1-4	2.92	soil
CSP1-4	2.92	soil
CSP1-4	2.92	soil
CSP1-4	2.92	soil
CSP1-4	2.92	soil
CSP1-4	2.92	soil
CSP1-4	2.92	soil
Limnocylindraceae	2.92	freshwater
Limnocylindraceae	2.92	freshwater
QHBO01	2.92	soil
CSP1-4	2.91	sediment
CSP1-4	2.91	sediment
CSP1-4	2.91	soil
CSP1-4	2.91	soil
CSP1-4	2.91	soil
CSP1-4	2.91	soil
CSP1-4	2.91	soil
CSP1-4	2.91	soil
CSP1-4	2.91	soil
Limnocylindraceae	2.91	freshwater
Limnocylindraceae	2.91	freshwater
Limnocylindraceae	2.91	freshwater
CSP1-4	2.9	sediment
CSP1-4	2.9	soil
CSP1-4	2.9	soil
CSP1-4	2.9	soil
CSP1-4	2.9	soil
CSP1-4	2.9	soil
CSP1-4	2.9	soil
CSP1-4	2.9	soil
CSP1-4	2.9	soil
CSP1-4	2.9	soil
CSP1-4	2.9	soil
Limnocylindraceae	2.9	freshwater
Limnocylindraceae	2.9	freshwater
Limnocylindraceae	2.9	freshwater
P2-11E	2.9	soil
P2-11E	2.9	soil
P2-11E	2.9	soil
QHBO01	2.9	soil
CSP1-4	2.89	soil
CSP1-4	2.89	soil
CSP1-4	2.89	soil
CSP1-4	2.89	soil
Limnocylindraceae	2.89	freshwater
Limnocylindraceae	2.89	freshwater
P2-11E	2.89	soil
QHBO01	2.89	soil
CSP1-4	2.88	soil
CSP1-4	2.88	soil
CSP1-4	2.88	soil
CSP1-4	2.88	soil
CSP1-4	2.88	soil
CSP1-4	2.88	soil
Limnocylindraceae	2.88	freshwater
P2-11E	2.88	soil
CSP1-4	2.87	sediment
CSP1-4	2.87	sediment
CSP1-4	2.87	sediment
CSP1-4	2.87	sediment
CSP1-4	2.87	sediment
CSP1-4	2.87	soil
CSP1-4	2.87	soil
CSP1-4	2.87	soil
CSP1-4	2.87	soil
CSP1-4	2.87	soil
CSP1-4	2.87	soil
CSP1-4	2.87	soil
CSP1-4	2.87	soil
CSP1-4	2.87	soil
CSP1-4	2.87	soil
Limnocylindraceae	2.87	freshwater
Limnocylindraceae	2.87	freshwater
QHBO01	2.87	soil
CSP1-4	2.86	sediment
CSP1-4	2.86	soil
CSP1-4	2.86	soil
CSP1-4	2.86	soil
CSP1-4	2.86	soil
CSP1-4	2.86	soil
CSP1-4	2.86	soil
CSP1-4	2.86	soil
CSP1-4	2.86	soil
CSP1-4	2.86	soil
Limnocylindraceae	2.86	freshwater
P2-11E	2.86	soil
P2-11E	2.86	soil
QHBO01	2.86	soil
QHBO01	2.86	soil
CSP1-4	2.85	soil
CSP1-4	2.85	soil
CSP1-4	2.85	soil
CSP1-4	2.85	soil
CSP1-4	2.85	soil
CSP1-4	2.85	soil
CSP1-4	2.85	soil
CSP1-4	2.85	soil
CSP1-4	2.85	soil
Limnocylindraceae	2.85	freshwater
Limnocylindraceae	2.85	freshwater
Limnocylindraceae	2.85	freshwater
Limnocylindraceae	2.85	freshwater
Limnocylindraceae	2.85	freshwater
P2-11E	2.85	soil
P2-11E	2.85	soil
CSP1-4	2.84	freshwater
CSP1-4	2.84	sediment
CSP1-4	2.84	soil
CSP1-4	2.84	soil
CSP1-4	2.84	soil
CSP1-4	2.84	soil
CSP1-4	2.84	soil
CSP1-4	2.84	soil
CSP1-4	2.84	soil
Limnocylindraceae	2.84	freshwater
Limnocylindraceae	2.84	freshwater
CSP1-4	2.83	sediment
CSP1-4	2.83	soil
CSP1-4	2.83	soil
CSP1-4	2.83	soil
CSP1-4	2.83	soil
CSP1-4	2.83	soil
CSP1-4	2.83	soil
CSP1-4	2.83	soil
CSP1-4	2.83	soil
CSP1-4	2.83	soil
Limnocylindraceae	2.83	freshwater
Limnocylindraceae	2.83	freshwater
Limnocylindraceae	2.83	freshwater
P2-11E	2.83	soil
P2-11E	2.83	soil
QHBO01	2.83	soil
CSP1-4	2.82	freshwater
CSP1-4	2.82	freshwater
CSP1-4	2.82	sediment
CSP1-4	2.82	sediment
CSP1-4	2.82	sediment
CSP1-4	2.82	soil
CSP1-4	2.82	soil
CSP1-4	2.82	soil
CSP1-4	2.82	soil
CSP1-4	2.82	soil
CSP1-4	2.82	soil
CSP1-4	2.82	soil
CSP1-4	2.82	soil
CSP1-4	2.82	soil
[truncated: 12,645 more rows]

## Sheet: Figure 1a - Tree
ID	Habitat
CE-Jul18-62	freshwater
GCA-001443375	sediment
GCA-001794945	freshwater
GCA-001919195	soil
GCA-001920645	soil
GCA-002404155	soil
GCA-002405245	soil
GCA-002413165	soil
GCA-003152165	soil
GCA-003169655	soil
GCA-003169735	soil
GCA-003171065	soil
GCA-003171255	soil
GCA-003243965	soil
GCA-003476885	freshwater
GCA-003670455	freshwater
GCA-003670475	freshwater
GCA-003670745	freshwater
GCA-004298915	freshwater
GCA-004525275	sediment
GCA-005879775	soil
GCA-005879815	soil
GCA-005879975	soil
GCA-005880165	soil
GCA-005881435	soil
GCA-005882055	soil
GCA-005882255	soil
GCA-005882635	soil
GCA-005882665	soil
GCA-005883615	soil
GCA-005883625	soil
GCA-009692905	freshwater
GCA-009925905	freshwater
GCA-010032145	freshwater
GCA-013694645	soil
GCA-013694795	soil
GCA-013697395	soil
GCA-013816405	soil
GCA-013820865	soil
GCA-903847005	freshwater
GCA-903851225	freshwater
GCA-903905765	freshwater
RE-20apr16-380	freshwater
RE-20apr16-386	freshwater
RE-20apr16-67	freshwater
RE-4nov15-310	freshwater
RH-27jun17-277	freshwater
RH-9nov16-191	freshwater
ZE-13oct10-188	freshwater
ZH-Jul18-72	freshwater

## Sheet: Figure 1b
Accession	GTDB taxonomical classification R220	GC%	Estimated genome size (Mbp)	Coding density	Median Intergenic spacer	Number of Sigma factors per Mbp	Habitat
CE-Jul18-153	d__Bacteria;p__Chloroflexota;c__Limnocylindria;o__Limnocylindrales;f__Limnocylindraceae;g__Limnocylindrus;s__Limnocylindrus sp003670475	63.154	0.7399	95.52	11	6.78401	freshwater
CE-Jul18-62	d__Bacteria;p__Chloroflexota;c__Limnocylindria;o__Limnocylindrales;f__Limnocylindraceae;g__Limnocylindrus;s__Limnocylindrus sp937864085	62.918	1.60213	95.43	17	3.32381	freshwater
CE-Oct18-8	d__Bacteria;p__Chloroflexota;c__Limnocylindria;o__Limnocylindrales;f__Limnocylindraceae;g__Limnocylindrus;s__Limnocylindrus sp003670475	63.139	0.959766	95.81	11	2.2751	freshwater
CH-Jul18-213	d__Bacteria;p__Chloroflexota;c__Limnocylindria;o__Limnocylindrales;f__Limnocylindraceae;g__Limnocylindrus;s__Limnocylindrus sp937864085	63.048	0.993189	95.35	12	3.74235	freshwater
CH-Oct18-19	d__Bacteria;p__Chloroflexota;c__Limnocylindria;o__Limnocylindrales;f__Limnocylindraceae;g__Limnocylindrus;s__Limnocylindrus sp937864085	62.997	1.65098	94.75	14	4.05699	freshwater
GCA-001443375.1	d__Bacteria;p__Chloroflexota;c__Limnocylindria;o__Limnocylindrales;f__CSP1-4;g__CSP1-4;s__CSP1-4 sp001443375	71.84	2.79768	92.22	27	3.74797	sediment
GCA-001794945.1	d__Bacteria;p__Chloroflexota;c__Limnocylindria;o__Limnocylindrales;f__CSP1-4;g__GWC2-73-18;s__GWC2-73-18 sp001794945	72.9	3.25294	90.2	36	2.84327	freshwater
GCA-001795245.1	d__Bacteria;p__Chloroflexota;c__Limnocylindria;o__Limnocylindrales;f__CSP1-4;g__UBA5189;s__UBA5189 sp001795245	70.49	3.58203	86.12	61	3.7262	freshwater
GCA-001795345.1	d__Bacteria;p__Chloroflexota;c__Limnocylindria;o__P2-11E;f__P2-11E;g__GWC2-70-10;s__GWC2-70-10 sp001795345	70.05	2.34429	88.38	38	4.87263	freshwater
GCA-001797125.1	d__Bacteria;p__Chloroflexota;c__Limnocylindria;o__P2-11E;f__P2-11E;g__GWC2-70-10;s__GWC2-70-10 sp001795345	70.7	2.21916	91.41	28	5.59447	freshwater
GCA-001917735.1	d__Bacteria;p__Chloroflexota;c__Limnocylindria;o__P2-11E;f__P2-11E;g__3-1-20CM-2-70-9;s__3-1-20CM-2-70-9 sp001917735	67.9	2.32123	93.97	12	4.76159	soil
GCA-001919195.1	d__Bacteria;p__Chloroflexota;c__Limnocylindria;o__P2-11E;f__P2-11E;g__3-1-20CM-2-70-9;s__3-1-20CM-2-70-9 sp001919195	70.36	2.82112	93.81	17	3.31628	soil
GCA-001920645.1	d__Bacteria;p__Chloroflexota;c__Limnocylindria;o__P2-11E;f__P2-11E;g__3-1-20CM-2-70-9;s__3-1-20CM-2-70-9 sp001919195	70.32	2.40585	92.37	22	4.5368	soil
GCA-002404035.1	d__Bacteria;p__Chloroflexota;c__Limnocylindria;o__P2-11E;f__P2-11E;g__UBA4735;s__UBA4735 sp002404155	68.45	3.49994	90.02	26	4.12209	soil
GCA-002404155.1	d__Bacteria;p__Chloroflexota;c__Limnocylindria;o__P2-11E;f__P2-11E;g__UBA4735;s__UBA4735 sp002404155	68.42	3.76053	89.68	26	3.11102	soil
GCA-002405245.1	d__Bacteria;p__Chloroflexota;c__Limnocylindria;o__P2-11E;f__P2-11E;g__UBA4735;s__UBA4735 sp002404155	68.09	3.70535	89.42	27	4.60113	soil
GCA-002413045.1	d__Bacteria;p__Chloroflexota;c__Limnocylindria;o__Limnocylindrales;f__CSP1-4;g__UBA5189;s__UBA5189 sp002413045	69.54	3.44782	90.84	28	4.79107	soil
GCA-002413165.1	d__Bacteria;p__Chloroflexota;c__Limnocylindria;o__P2-11E;f__P2-11E;g__UBA4735;s__UBA4735 sp002404155	67.91	4.1574	88.64	30	4.57308	soil
GCA-002427725.1	d__Bacteria;p__Chloroflexota;c__Limnocylindria;o__P2-11E;f__P2-11E;g__UBA4735;s__UBA4735 sp002404155	68.8	2.82694	91.44	18	2.02255	soil
GCA-003131785.1	d__Bacteria;p__Chloroflexota;c__Limnocylindria;o__Limnocylindrales;f__CSP1-4;g__Palsa-1032;s__Palsa-1032 sp003169735	68.52	3.43709	91.04	32	5.46116	soil
GCA-003131865.1	d__Bacteria;p__Chloroflexota;c__Limnocylindria;o__Limnocylindrales;f__CSP1-4;g__Palsa-1032;s__Palsa-1032 sp003169735	68.44	3.83504	90.76	33	4.57347	soil
GCA-003137015.1	d__Bacteria;p__Chloroflexota;c__Limnocylindria;o__Limnocylindrales;f__CSP1-4;g__Fen-1039;s__Fen-1039 sp003165675	67.95	2.42361	88.76	75	7.5561	soil
GCA-003141245.1	d__Bacteria;p__Chloroflexota;c__Limnocylindria;o__Limnocylindrales;f__CSP1-4;g__Fen-1039;s__Fen-1039 sp003141245	68.24	2.63535	88.87	64	6.70546	soil
GCA-003141455.1	d__Bacteria;p__Chloroflexota;c__Limnocylindria;o__Limnocylindrales;f__CSP1-4;g__Fen-1039;s__Fen-1039 sp003141455	67.67	3.19249	88.9	67	9.45457	soil
GCA-003141955.1	d__Bacteria;p__Chloroflexota;c__Limnocylindria;o__Limnocylindrales;f__CSP1-4;g__Fen-1039;s__Fen-1039 sp003141955	68.7	2.87195	88.42	70	4.64132	soil
GCA-003142555.1	d__Bacteria;p__Chloroflexota;c__Limnocylindria;o__Limnocylindrales;f__CSP1-4;g__Fen-1039;s__Fen-1039 sp003141455	67.59	3.34466	88.59	69	9.04763	soil
GCA-003142735.1	d__Bacteria;p__Chloroflexota;c__Limnocylindria;o__Limnocylindrales;f__CSP1-4;g__Fen-1039;s__Fen-1039 sp003171065	68.1	3.73544	87.67	80	9.12309	soil
GCA-003142755.1	d__Bacteria;p__Chloroflexota;c__Limnocylindria;o__Limnocylindrales;f__CSP1-4;g__Fen-1039;s__Fen-1039 sp003142755	67.4	3.2991	88.64	70	9.78086	soil
GCA-003152165.1	d__Bacteria;p__Chloroflexota;c__Limnocylindria;o__Limnocylindrales;f__CSP1-4;g__Palsa-1033;s__Palsa-1033 sp003152165	68.28	3.84821	88.66	46	12.1408	soil
GCA-003152995.1	d__Bacteria;p__Chloroflexota;c__Limnocylindria;o__Limnocylindrales;f__CSP1-4;g__Fen-1039;s__Fen-1039 sp003152995	67.45	3.59076	88.93	76	11.514	soil
GCA-003153755.1	d__Bacteria;p__Chloroflexota;c__Limnocylindria;o__Limnocylindrales;f__CSP1-4;g__Fen-1039;s__Fen-1039 sp003153755	67.04	3.78519	89.3	68	10.9316	soil
GCA-003154695.1	d__Bacteria;p__Chloroflexota;c__Limnocylindria;o__Limnocylindrales;f__CSP1-4;g__Fen-1039;s__Fen-1039 sp003165675	67.93	2.70382	89.01	74	11.3921	soil
GCA-003154815.1	d__Bacteria;p__Chloroflexota;c__Limnocylindria;o__Limnocylindrales;f__CSP1-4;g__Fen-1039;s__Fen-1039 sp003141955	68.59	3.54773	88.15	76	14.7664	soil
GCA-003155435.1	d__Bacteria;p__Chloroflexota;c__Limnocylindria;o__Limnocylindrales;f__CSP1-4;g__Fen-1039;s__Fen-1039 sp003165675	67.89	2.69966	88.94	73.5	11.8303	soil
GCA-003155555.1	d__Bacteria;p__Chloroflexota;c__Limnocylindria;o__Limnocylindrales;f__CSP1-4;g__Fen-1039;s__Fen-1039 sp003158295	67.89	3.41878	88.82	70	11.8918	soil
GCA-003156975.1	d__Bacteria;p__Chloroflexota;c__Limnocylindria;o__Limnocylindrales;f__CSP1-4;g__Fen-1039;s__Fen-1039 sp003156975	66.56	3.04798	89.18	68	7.1457	soil
GCA-003156995.1	d__Bacteria;p__Chloroflexota;c__Limnocylindria;o__Limnocylindrales;f__CSP1-4;g__Fen-1039;s__Fen-1039 sp003165675	67.88	2.59929	88.93	75	8.28562	soil
GCA-003157175.1	d__Bacteria;p__Chloroflexota;c__Limnocylindria;o__Limnocylindrales;f__CSP1-4;g__Fen-1039;s__Fen-1039 sp003157175	68.21	2.90933	87.75	74	7.50972	soil
GCA-003157855.1	d__Bacteria;p__Chloroflexota;c__Limnocylindria;o__Limnocylindrales;f__CSP1-4;g__Fen-1039;s__Fen-1039 sp003165675	67.8	2.4554	88.43	73	10.9377	soil
GCA-003157875.1	d__Bacteria;p__Chloroflexota;c__Limnocylindria;o__Limnocylindrales;f__CSP1-4;g__Fen-1039;s__Fen-1039 sp003157875	67.59	3.70934	89.6	61.5	10.2798	soil
GCA-003157935.1	d__Bacteria;p__Chloroflexota;c__Limnocylindria;o__Limnocylindrales;f__CSP1-4;g__Fen-1039;s__Fen-1039 sp003158295	67.89	3.50552	89.08	70	10.6664	soil
GCA-003158295.1	d__Bacteria;p__Chloroflexota;c__Limnocylindria;o__Limnocylindrales;f__CSP1-4;g__Fen-1039;s__Fen-1039 sp003158295	67.87	2.88816	88.85	70	10.2215	soil
GCA-003158495.1	d__Bacteria;p__Chloroflexota;c__Limnocylindria;o__Limnocylindrales;f__CSP1-4;g__Fen-1039;s__Fen-1039 sp003158495	67.49	4.00448	87.68	79	10.482	soil
GCA-003158555.1	d__Bacteria;p__Chloroflexota;c__Limnocylindria;o__Limnocylindrales;f__CSP1-4;g__Fen-1039;s__Fen-1039 sp003165675	67.82	2.58519	88.67	77	9.1138	soil
GCA-003158575.1	d__Bacteria;p__Chloroflexota;c__Limnocylindria;o__Limnocylindrales;f__CSP1-4;g__Fen-1039;s__Fen-1039 sp003158295	67.86	2.9256	88.99	69.5	11.8764	soil
GCA-003158675.1	d__Bacteria;p__Chloroflexota;c__Limnocylindria;o__Limnocylindrales;f__CSP1-4;g__Fen-1039;s__Fen-1039 sp003158675	67.19	3.02403	89.5	66	4.91676	soil
GCA-003158875.1	d__Bacteria;p__Chloroflexota;c__Limnocylindria;o__Limnocylindrales;f__CSP1-4;g__Fen-1039;s__Fen-1039 sp003158875	65.94	3.21928	90.38	60	8.91108	soil
GCA-003162565.1	d__Bacteria;p__Chloroflexota;c__Limnocylindria;o__Limnocylindrales;f__CSP1-4;g__Fen-1039;s__Fen-1039 sp003165675	67.89	2.7194	89.35	74	7.98383	soil
GCA-003162715.1	d__Bacteria;p__Chloroflexota;c__Limnocylindria;o__Limnocylindrales;f__CSP1-4;g__Fen-1039;s__Fen-1039 sp003165675	68	2.46902	89.09	71	8.73953	soil
GCA-003165505.1	d__Bacteria;p__Chloroflexota;c__Limnocylindria;o__Limnocylindrales;f__CSP1-4;g__Fen-1039;s__Fen-1039 sp003165675	67.87	2.53107	88.51	77	7.58804	soil
GCA-003165675.1	d__Bacteria;p__Chloroflexota;c__Limnocylindria;o__Limnocylindrales;f__CSP1-4;g__Fen-1039;s__Fen-1039 sp003165675	67.85	2.53953	88.55	75	8.59345	soil
GCA-003165825.1	d__Bacteria;p__Chloroflexota;c__Limnocylindria;o__Limnocylindrales;f__CSP1-4;g__Fen-1039;s__Fen-1039 sp003157175	68.09	3.44204	88.64	76	8.28985	soil
GCA-003167665.1	d__Bacteria;p__Chloroflexota;c__Limnocylindria;o__Limnocylindrales;f__CSP1-4;g__Fen-1039;s__Fen-1039 sp003165675	67.97	2.58253	88.73	75	6.90494	soil
GCA-003169285.1	d__Bacteria;p__Chloroflexota;c__Limnocylindria;o__Limnocylindrales;f__CSP1-4;g__Fen-1039;s__Fen-1039 sp003165675	67.98	2.65551	89.39	75	7.83313	soil
GCA-003169655.1	d__Bacteria;p__Chloroflexota;c__Limnocylindria;o__Limnocylindrales;f__CSP1-4;g__Palsa-1033;s__Palsa-1033 sp003169655	69.14	3.77635	89.65	40	8.91563	soil
GCA-003169735.1	d__Bacteria;p__Chloroflexota;c__Limnocylindria;o__Limnocylindrales;f__CSP1-4;g__Palsa-1032;s__Palsa-1032 sp003169735	68.6	3.13241	91.7	31	7.66112	soil
GCA-003170695.1	d__Bacteria;p__Chloroflexota;c__Limnocylindria;o__Limnocylindrales;f__CSP1-4;g__Fen-1039;s__Fen-1039 sp003158295	67.73	3.01586	89.1	73	8.45753	soil
GCA-003171035.1	d__Bacteria;p__Chloroflexota;c__Limnocylindria;o__Limnocylindrales;f__CSP1-4;g__Fen-1039;s__Fen-1039 sp003171035	67.11	3.38553	89.38	64	7.69363	soil
GCA-003171065.1	d__Bacteria;p__Chloroflexota;c__Limnocylindria;o__Limnocylindrales;f__CSP1-4;g__Fen-1039;s__Fen-1039 sp003171065	68.33	3.17708	87.84	80	8.9003	soil
GCA-003171255.1	d__Bacteria;p__Chloroflexota;c__Limnocylindria;o__Limnocylindrales;f__CSP1-4;g__Fen-1039;s__Fen-1039 sp003171255	67.55	3.23146	88.99	69	11.0598	soil
GCA-003171455.1	d__Bacteria;p__Chloroflexota;c__Limnocylindria;o__Limnocylindrales;f__CSP1-4;g__Fen-1039;s__Fen-1039 sp003142755	67.67	2.99738	88.27	70	11.5761	soil
GCA-003243965.1	d__Bacteria;p__Chloroflexota;c__Limnocylindria;o__QHBO01;f__QHBO01;g__QHBO01;s__QHBO01 sp003243965	69.62	2.40921	91.54	36	8.60686	soil
GCA-003247655.1	d__Bacteria;p__Chloroflexota;c__Limnocylindria;o__Limnocylindrales;f__CSP1-4;g__UBA5189;s__UBA5189 sp003250155	71.44	3.35863	93.74	29	3.40857	sediment
GCA-003250155.1	d__Bacteria;p__Chloroflexota;c__Limnocylindria;o__Limnocylindrales;f__CSP1-4;g__UBA5189;s__UBA5189 sp003250155	71.71	2.82573	94.27	26	8.52299	sediment
GCA-003476885.1	d__Bacteria;p__Chloroflexota;c__Limnocylindria;o__Limnocylindrales;f__Limnocylindraceae;g__Limnocylindrus;s__Limnocylindrus sp003476885	61.58	1.38147	89.35	22	4.91859	freshwater
GCA-003670455.1	d__Bacteria;p__Chloroflexota;c__Limnocylindria;o__Limnocylindrales;f__Limnocylindraceae;g__Limnocylindrus;s__Limnocylindrus sp003670455	63.47	1.24422	95.18	12	8.57617	freshwater
GCA-003670475.1	d__Bacteria;p__Chloroflexota;c__Limnocylindria;o__Limnocylindrales;f__Limnocylindraceae;g__Limnocylindrus;s__Limnocylindrus sp003670475	63.01	1.34993	95.63	13	5.93015	freshwater
GCA-003670745.1	d__Bacteria;p__Chloroflexota;c__Limnocylindria;o__Limnocylindrales;f__Limnocylindraceae;g__Limnocylindrus;s__Limnocylindrus sp003670745	66.68	1.2792	94.44	15	6.4753	freshwater
GCA-004297395.1	d__Bacteria;p__Chloroflexota;c__Limnocylindria;o__Limnocylindrales;f__CSP1-4;g__UBA5189;s__UBA5189 sp004297395	71.6	3.24017	91.23	47	6.20345	freshwater
GCA-004298915.1	d__Bacteria;p__Chloroflexota;c__Limnocylindria;o__Limnocylindrales;f__CSP1-4;g__UBA5189;s__UBA5189 sp004298915	69.39	3.05363	92.54	40	2.12121	freshwater
GCA-004525275.1	d__Bacteria;p__Chloroflexota;c__Limnocylindria;o__Limnocylindrales;f__CSP1-4;g__SPCO01;s__SPCO01 sp004525275	67.2	2.3335	94.58	20	6.24956	sediment
GCA-005879625.1	d__Bacteria;p__Chloroflexota;c__Limnocylindria;o__P2-11E;f__P2-11E;g__CF-39;s__CF-39 sp005887995	68.01	3.29298	93.51	22	3.78591	soil
GCA-005879775.1	d__Bacteria;p__Chloroflexota;c__Limnocylindria;o__QHBO01;f__QHBO01;g__CF-167;s__CF-167 sp005879775	69.13	2.08994	92.7	21	3.60718	soil
GCA-005879815.1	d__Bacteria;p__Chloroflexota;c__Limnocylindria;o__QHBO01;f__QHBO01;g__CF-82;s__CF-82 sp005879815	68.33	2.73275	92.56	29	10.1652	soil
GCA-005879975.1	d__Bacteria;p__Chloroflexota;c__Limnocylindria;o__P2-11E;f__P2-11E;g__3-1-20CM-2-70-9;s__3-1-20CM-2-70-9 sp005879975	67.31	2.93537	93.85	16	6.9654	soil
GCA-005880035.1	d__Bacteria;p__Chloroflexota;c__Limnocylindria;o__P2-11E;f__P2-11E;g__CF-39;s__CF-39 sp005887995	67.89	3.3812	93.14	22	4.29753	soil
GCA-005880165.1	d__Bacteria;p__Chloroflexota;c__Limnocylindria;o__QHBO01;f__QHBO01;g__CF-82;s__CF-82 sp005880165	68.24	2.67658	92.43	32	7.96636	soil
GCA-005880215.1	d__Bacteria;p__Chloroflexota;c__Limnocylindria;o__P2-11E;f__P2-11E;g__CF-39;s__CF-39 sp005887995	67.98	3.08736	92.71	21	8.91296	soil
GCA-005880335.1	d__Bacteria;p__Chloroflexota;c__Limnocylindria;o__P2-11E;f__P2-11E;g__3-1-20CM-2-70-9;s__3-1-20CM-2-70-9 sp005883775	67.11	2.90347	93.75	18.5	7.93494	soil
GCA-005880575.1	d__Bacteria;p__Chloroflexota;c__Limnocylindria;o__P2-11E;f__P2-11E;g__3-1-20CM-2-70-9;s__3-1-20CM-2-70-9 sp005880575	67.43	3.04034	94.06	19	10.0854	soil
GCA-005880715.1	d__Bacteria;p__Chloroflexota;c__Limnocylindria;o__P2-11E;f__P2-11E;g__CF-39;s__CF-39 sp005887995	68.01	3.15953	93.1	21	10.3854	soil
GCA-005880805.1	d__Bacteria;p__Chloroflexota;c__Limnocylindria;o__Limnocylindrales;f__CSP1-4;g__CF-16;s__CF-16 sp005880805	68.73	3.09193	90.09	50	8.92665	soil
GCA-005880935.1	d__Bacteria;p__Chloroflexota;c__Limnocylindria;o__P2-11E;f__P2-11E;g__CF-39;s__CF-39 sp005887995	68.04	3.31178	93.11	22	9.07637	soil
GCA-005881055.1	d__Bacteria;p__Chloroflexota;c__Limnocylindria;o__Limnocylindrales;f__CSP1-4;g__C-114;s__C-114 sp005881055	71.08	3.16007	89.64	54	7.15296	soil
GCA-005881085.1	d__Bacteria;p__Chloroflexota;c__Limnocylindria;o__P2-11E;f__P2-11E;g__3-1-20CM-2-70-9;s__3-1-20CM-2-70-9 sp005881085	67.15	2.96911	93.08	21	4.77064	soil
GCA-005881435.1	d__Bacteria;p__Chloroflexota;c__Limnocylindria;o__P2-11E;f__CF-107;g__CF-107;s__CF-107 sp005881435	67.58	3.03884	93.73	17	8.98965	soil
GCA-005881735.1	d__Bacteria;p__Chloroflexota;c__Limnocylindria;o__P2-11E;f__P2-11E;g__3-1-20CM-2-70-9;s__3-1-20CM-2-70-9 sp005889075	67.54	3.03547	94.12	18	6.39533	soil
GCA-005881885.1	d__Bacteria;p__Chloroflexota;c__Limnocylindria;o__P2-11E;f__P2-11E;g__3-1-20CM-2-70-9;s__3-1-20CM-2-70-9 sp005881885	67.4	3.40865	93.15	20	7.39505	soil
GCA-005881975.1	d__Bacteria;p__Chloroflexota;c__Limnocylindria;o__P2-11E;f__P2-11E;g__3-1-20CM-2-70-9;s__3-1-20CM-2-70-9 sp005882765	66.95	2.73613	93.96	20	4.66428	soil
GCA-005882055.1	d__Bacteria;p__Chloroflexota;c__Limnocylindria;o__QHBO01;f__QHBO01;g__CF-82;s__CF-82 sp005882055	68.55	2.43063	92.63	29	6.87606	soil
GCA-005882255.1	d__Bacteria;p__Chloroflexota;c__Limnocylindria;o__P2-11E;f__P2-11E;g__CF-39;s__CF-39 sp005882255	68.6	3.14359	93.51	19	6.61848	soil
GCA-005882635.1	d__Bacteria;p__Chloroflexota;c__Limnocylindria;o__Limnocylindrales;f__CSP1-4;g__CF-46;s__CF-46 sp005882635	70.81	3.25355	91.59	38	6.90435	soil
GCA-005882665.1	d__Bacteria;p__Chloroflexota;c__Limnocylindria;o__P2-11E;f__P2-11E;g__3-1-20CM-2-70-9;s__3-1-20CM-2-70-9 sp001919195	69.79	3.31122	90.1	28	6.70986	soil
GCA-005882765.1	d__Bacteria;p__Chloroflexota;c__Limnocylindria;o__P2-11E;f__P2-11E;g__3-1-20CM-2-70-9;s__3-1-20CM-2-70-9 sp005882765	66.91	3.20355	93.99	19	7.13028	soil
GCA-005883475.1	d__Bacteria;p__Chloroflexota;c__Limnocylindria;o__P2-11E;f__P2-11E;g__CF-39;s__CF-39 sp005882255	68.44	3.3993	92.37	22	6.28474	soil
GCA-005883505.1	d__Bacteria;p__Chloroflexota;c__Limnocylindria;o__P2-11E;f__P2-11E;g__3-1-20CM-2-70-9;s__3-1-20CM-2-70-9 sp005882765	66.9	3.20268	93.87	19	7.18924	soil
GCA-005883525.1	d__Bacteria;p__Chloroflexota;c__Limnocylindria;o__P2-11E;f__P2-11E;g__3-1-20CM-2-70-9;s__3-1-20CM-2-70-9 sp001919195	70.52	2.92013	93.92	18	7.14942	soil
GCA-005883615.1	d__Bacteria;p__Chloroflexota;c__Limnocylindria;o__Limnocylindrales;f__CSP1-4;g__CF-16;s__CF-16 sp005883615	68.01	3.16463	91.65	46	8.3186	soil
GCA-005883625.1	d__Bacteria;p__Chloroflexota;c__Limnocylindria;o__P2-11E;f__P2-11E;g__3-1-20CM-2-70-9;s__3-1-20CM-2-70-9 sp001919195	70.34	3.26948	93.14	21	7.64378	soil
GCA-005883775.1	d__Bacteria;p__Chloroflexota;c__Limnocylindria;o__P2-11E;f__P2-11E;g__3-1-20CM-2-70-9;s__3-1-20CM-2-70-9 sp005883775	67.05	2.80248	93.35	18	8.21099	soil
GCA-005883785.1	d__Bacteria;p__Chloroflexota;c__Limnocylindria;o__P2-11E;f__P2-11E;g__3-1-20CM-2-70-9;s__3-1-20CM-2-70-9 sp001919195	70.41	2.8733	92.87	19	6.43831	soil
GCA-005884355.1	d__Bacteria;p__Chloroflexota;c__Limnocylindria;o__P2-11E;f__P2-11E;g__3-1-20CM-2-70-9;s__3-1-20CM-2-70-9 sp005883775	66.96	2.90778	94.19	19	8.38665	soil
GCA-005887995.1	d__Bacteria;p__Chloroflexota;c__Limnocylindria;o__P2-11E;f__P2-11E;g__CF-39;s__CF-39 sp005887995	67.98	3.08751	93.42	22	8.50808	soil
GCA-005888015.1	d__Bacteria;p__Chloroflexota;c__Limnocylindria;o__P2-11E;f__P2-11E;g__CF-39;s__CF-39 sp005889405	67.99	2.99987	93.45	17	6.95315	soil
GCA-005889075.1	d__Bacteria;p__Chloroflexota;c__Limnocylindria;o__P2-11E;f__P2-11E;g__3-1-20CM-2-70-9;s__3-1-20CM-2-70-9 sp005889075	67.63	2.9598	93.86	17.5	7.07266	soil
GCA-005889275.1	d__Bacteria;p__Chloroflexota;c__Limnocylindria;o__P2-11E;f__P2-11E;g__3-1-20CM-2-70-9;s__3-1-20CM-2-70-9 sp005889275	69.11	3.07817	94.13	17	7.91414	soil
GCA-005889295.1	d__Bacteria;p__Chloroflexota;c__Limnocylindria;o__P2-11E;f__P2-11E;g__3-1-20CM-2-70-9;s__3-1-20CM-2-70-9 sp005889295	66.86	3.39629	93.79	18	7.37383	soil
GCA-005889405.1	d__Bacteria;p__Chloroflexota;c__Limnocylindria;o__P2-11E;f__P2-11E;g__CF-39;s__CF-39 sp005889405	67.88	3.12672	94.25	16	8.34859	soil
GCA-005889415.1	d__Bacteria;p__Chloroflexota;c__Limnocylindria;o__P2-11E;f__P2-11E;g__3-1-20CM-2-70-9;s__3-1-20CM-2-70-9 sp005889275	69.15	2.92756	93.5	17	8.50448	soil
GCA-005889445.1	d__Bacteria;p__Chloroflexota;c__Limnocylindria;o__P2-11E;f__P2-11E;g__3-1-20CM-2-70-9;s__3-1-20CM-2-70-9 sp005889445	68.42	2.37271	94.23	16	6.73228	soil
GCA-005889475.1	d__Bacteria;p__Chloroflexota;c__Limnocylindria;o__Limnocylindrales;f__CSP1-4;g__UBA5189;s__UBA5189 sp005889475	70.36	2.80302	92.06	34	6.98532	soil
GCA-009692785.1	d__Bacteria;p__Chloroflexota;c__Limnocylindria;o__P2-11E;f__P2-11E;g__SHYN01;s__SHYN01 sp009692785	69.3	1.65339	94.65	20	7.73562	freshwater
GCA-009692905.1	d__Bacteria;p__Chloroflexota;c__Limnocylindria;o__Limnocylindrales;f__Limnocylindraceae;g__Limnocylindrus;s__Limnocylindrus sp009692905	63.88	1.53353	96.14	10	7.3626	freshwater
GCA-009919005.1	d__Bacteria;p__Chloroflexota;c__Limnocylindria;o__Limnocylindrales;f__Limnocylindraceae;g__Limnocylindrus;s__Limnocylindrus sp009919005	61.71	1.41097	95.62	10	7.22081	freshwater
GCA-009919365.1	d__Bacteria;p__Chloroflexota;c__Limnocylindria;o__Limnocylindrales;f__Limnocylindraceae;g__Limnocylindrus;s__Limnocylindrus sp009919365	62.83	1.69441	95.16	11	7.31005	freshwater
GCA-009925905.1	d__Bacteria;p__Chloroflexota;c__Limnocylindria;o__Limnocylindrales;f__Limnocylindraceae;g__Limnocylindrus;s__Limnocylindrus frankliniae	61.83	1.38782	95.68	10	7.08458	freshwater
GCA-010032145.1	d__Bacteria;p__Chloroflexota;c__Limnocylindria;o__Limnocylindrales;f__Limnocylindraceae;g__Limnocylindrus;s__Limnocylindrus sp903851225	63.36	1.39027	95.82	10	7.27541	freshwater
GCA-012026785.1	d__Bacteria;p__Chloroflexota;c__Limnocylindria;o__Limnocylindrales;f__CSP1-4;g__UBA5189;s__UBA5189 sp012026785	70.66	3.95146	91.76	31	6.58904	sediment
GCA-013694645.1	d__Bacteria;p__Chloroflexota;c__Limnocylindria;o__QHBO01;f__QHBO01;g__JACDBZ01;s__JACDBZ01 sp013694645	68.03	2.04289	93.71	24	8.20123	soil
GCA-013694795.1	d__Bacteria;p__Chloroflexota;c__Limnocylindria;o__QHBO01;f__QHBO01;g__JACDBZ01;s__JACDBZ01 sp013694795	68.62	1.79235	92.16	25	8.79949	soil
GCA-013694835.1	d__Bacteria;p__Chloroflexota;c__Limnocylindria;o__Limnocylindrales;f__CSP1-4;g__JACDBP01;s__JACDBP01 sp013694835	69.84	2.9331	92.58	42	8.84841	soil
GCA-013695255.1	d__Bacteria;p__Chloroflexota;c__Limnocylindria;o__Limnocylindrales;f__CSP1-4;g__JACDAV01;s__JACDAV01 sp013695255	71.92	2.82076	92.62	40	7.6327	soil
GCA-013695505.1	d__Bacteria;p__Chloroflexota;c__Limnocylindria;o__Limnocylindrales;f__CSP1-4;g__CF-46;s__CF-46 sp013695505	69.52	4.13512	90.49	62.5	2.41372	soil
GCA-013695575.1	d__Bacteria;p__Chloroflexota;c__Limnocylindria;o__P2-11E;f__P2-11E;g__JACDAF01;s__JACDAF01 sp013695575	69.68	2.57469	94.09	26	9.6293	soil
GCA-013696275.1	d__Bacteria;p__Chloroflexota;c__Limnocylindria;o__Limnocylindrales;f__CSP1-4;g__Palsa-1032;s__Palsa-1032 sp013696275	67.87	2.64984	92.06	32	9.78883	soil
GCA-013696945.1	d__Bacteria;p__Chloroflexota;c__Limnocylindria;o__Limnocylindrales;f__CSP1-4;g__Palsa-1032;s__Palsa-1032 sp013696945	69.77	2.71613	93.5	23	8.95264	soil
GCA-013697395.1	d__Bacteria;p__Chloroflexota;c__Limnocylindria;o__QHBO01;f__QHBO01;g__JACDBZ01;s__JACDBZ01 sp013697395	69	3.62255	91.18	36	8.06794	soil
GCA-013698095.1	d__Bacteria;p__Chloroflexota;c__Limnocylindria;o__Limnocylindrales;f__CSP1-4;g__CF-46;s__CF-46 sp013698095	69.47	3.95947	90.36	44	7.83756	soil
GCA-013698385.1	d__Bacteria;p__Chloroflexota;c__Limnocylindria;o__Limnocylindrales;f__CSP1-4;g__SPCO01;s__SPCO01 sp013698385	69.44	2.68759	92.66	28	4.77348	soil
GCA-013813905.1	d__Bacteria;p__Chloroflexota;c__Limnocylindria;o__Limnocylindrales;f__CSP1-4;g__Palsa-1032;s__Palsa-1032 sp013813905	69.58	1.90217	92.72	24	5.59672	soil
GCA-013815585.1	d__Bacteria;p__Chloroflexota;c__Limnocylindria;o__Limnocylindrales;f__CSP1-4;g__JACDFU01;s__JACDFU01 sp013815585	68.4	2.96513	90.38	41	6.93309	soil
GCA-013816405.1	d__Bacteria;p__Chloroflexota;c__Limnocylindria;o__QHBO01;f__QHBO01;g__CF-167;s__CF-167 sp013816405	67.95	2.64873	91.12	25	4.99179	soil
GCA-013820865.1	d__Bacteria;p__Chloroflexota;c__Limnocylindria;o__QHBO01;f__QHBO01;g__JACDBZ01;s__JACDBZ01 sp013820865	67.21	2.4145	93.07	22	10.2341	soil
GCA-013822395.1	d__Bacteria;p__Chloroflexota;c__Limnocylindria;o__Limnocylindrales;f__CSP1-4;g__UBA5189;s__UBA5189 sp013822395	70.62	4.18681	89.78	44	5.96631	freshwater
GCA-903820655.1	d__Bacteria;p__Chloroflexota;c__Limnocylindria;o__Limnocylindrales;f__Limnocylindraceae;g__Limnocylindrus;s__Limnocylindrus sp903820655	63.4	1.2613	95.36	11	5.68644	freshwater
GCA-903822495.1	d__Bacteria;p__Chloroflexota;c__Limnocylindria;o__Limnocylindrales;f__CSP1-4;g__CAIJPD01;s__CAIJPD01 sp903822495	71.65	3.91883	91.09	54	8.19295	freshwater
GCA-903825635.1	d__Bacteria;p__Chloroflexota;c__Limnocylindria;o__Limnocylindrales;f__Limnocylindraceae;g__Limnocylindrus;s__Limnocylindrus sp903864185	62.9	1.3136	95.47	10	6.6638	freshwater
GCA-903833645.1	d__Bacteria;p__Chloroflexota;c__Limnocylindria;o__Limnocylindrales;f__CSP1-4;g__CAIXZV01;s__CAIXZV01 sp903925955	68.72	3.80821	91.94	40	6.30992	freshwater
GCA-903847005.1	d__Bacteria;p__Chloroflexota;c__Limnocylindria;o__Limnocylindrales;f__Limnocylindraceae;g__Limnocylindrus;s__Limnocylindrus sp903847005	66.16	1.3727	95.3	16	0	freshwater
GCA-903851225.1	d__Bacteria;p__Chloroflexota;c__Limnocylindria;o__Limnocylindrales;f__Limnocylindraceae;g__Limnocylindrus;s__Limnocylindrus sp903851225	63.27	1.56704	95.47	12	1.03838	freshwater
GCA-903859655.1	d__Bacteria;p__Chloroflexota;c__Limnocylindria;o__Limnocylindrales;f__CSP1-4;g__CAIXZV01;s__CAIXZV01 sp903930745	71.79	3.96994	91.48	51	1.53282	freshwater
GCA-903864185.1	d__Bacteria;p__Chloroflexota;c__Limnocylindria;o__Limnocylindrales;f__Limnocylindraceae;g__Limnocylindrus;s__Limnocylindrus sp903864185	62.94	1.33787	95.85	10	1.27099	freshwater
GCA-903874285.1	d__Bacteria;p__Chloroflexota;c__Limnocylindria;o__Limnocylindrales;f__Limnocylindraceae;g__Limnocylindrus;s__Limnocylindrus sp903864185	62.86	1.33437	95.3	10	0	freshwater
GCA-903891385.1	d__Bacteria;p__Chloroflexota;c__Limnocylindria;o__Limnocylindrales;f__CSP1-4;g__CAIXZV01;s__CAIXZV01 sp903924005	68.91	4.04148	91.64	44	1.17951	freshwater
GCA-903894305.1	d__Bacteria;p__Chloroflexota;c__Limnocylindria;o__Limnocylindrales;f__Limnocylindraceae;g__Limnocylindrus;s__Limnocylindrus sp903864185	63.11	1.3002	94.78	10	1.25067	freshwater
GCA-903901465.1	d__Bacteria;p__Chloroflexota;c__Limnocylindria;o__Limnocylindrales;f__CSP1-4;g__CAIXZV01;s__CAIXZV01 sp903925955	68.75	3.97006	92.1	38	0.810886	freshwater
GCA-903905765.1	d__Bacteria;p__Chloroflexota;c__Limnocylindria;o__Limnocylindrales;f__Limnocylindraceae;g__Limnocylindrus;s__Limnocylindrus sp003670475	63.06	1.54917	96.22	12	2.26632	freshwater
GCA-903914395.1	d__Bacteria;p__Chloroflexota;c__Limnocylindria;o__Limnocylindrales;f__CSP1-4;g__CAIJPD01;s__CAIJPD01 sp903822495	71.61	3.88482	91.61	52	2.29214	freshwater
GCA-903917495.1	d__Bacteria;p__Chloroflexota;c__Limnocylindria;o__Limnocylindrales;f__Limnocylindraceae;g__Limnocylindrus;s__Limnocylindrus sp903864185	62.96	1.33671	95.33	10	1.99223	freshwater
GCA-903924005.1	d__Bacteria;p__Chloroflexota;c__Limnocylindria;o__Limnocylindrales;f__CSP1-4;g__CAIXZV01;s__CAIXZV01 sp903924005	68.86	4.24284	91.73	43	3.11355	freshwater
GCA-903925955.1	d__Bacteria;p__Chloroflexota;c__Limnocylindria;o__Limnocylindrales;f__CSP1-4;g__CAIXZV01;s__CAIXZV01 sp903925955	68.71	3.71906	92.02	39	0	freshwater
GCA-903928275.1	d__Bacteria;p__Chloroflexota;c__Limnocylindria;o__Limnocylindrales;f__CSP1-4;g__CAIYQJ01;s__CAIYQJ01 sp903928275	72.63	3.61026	91.09	59	0	freshwater
GCA-903928775.1	d__Bacteria;p__Chloroflexota;c__Limnocylindria;o__Limnocylindrales;f__CSP1-4;g__CAIXZV01;s__CAIXZV01 sp903930745	71.79	4.0816	91.32	52	2.04769	freshwater
GCA-903929625.1	d__Bacteria;p__Chloroflexota;c__Limnocylindria;o__Limnocylindrales;f__CSP1-4;g__CAIXZV01;s__CAIXZV01 sp903924005	68.83	4.03979	91.54	43	0.993836	freshwater
GCA-903930745.1	d__Bacteria;p__Chloroflexota;c__Limnocylindria;o__Limnocylindrales;f__CSP1-4;g__CAIXZV01;s__CAIXZV01 sp903930745	71.79	4.18494	91.63	51	1.10268	freshwater
GCA-903931025.1	d__Bacteria;p__Chloroflexota;c__Limnocylindria;o__Limnocylindrales;f__CSP1-4;g__CAIXZV01;s__CAIXZV01 sp903925955	68.72	3.76592	91.74	41	1.13496	freshwater
GCA-903933435.1	d__Bacteria;p__Chloroflexota;c__Limnocylindria;o__Limnocylindrales;f__Limnocylindraceae;g__Limnocylindrus;s__Limnocylindrus sp903944295	63.1	1.2562	95.72	14	0.934543	freshwater
GCA-903934305.1	d__Bacteria;p__Chloroflexota;c__Limnocylindria;o__Limnocylindrales;f__Limnocylindraceae;g__Limnocylindrus;s__Limnocylindrus sp903944295	62.58	1.45988	95.74	13	1.08928	freshwater
GCA-903935445.1	d__Bacteria;p__Chloroflexota;c__Limnocylindria;o__Limnocylindrales;f__Limnocylindraceae;g__Limnocylindrus;s__Limnocylindrus sp903944295	62.79	1.38201	95.6	13	1.18126	freshwater
GCA-903936785.1	d__Bacteria;p__Chloroflexota;c__Limnocylindria;o__Limnocylindrales;f__Limnocylindraceae;g__Limnocylindrus;s__Limnocylindrus sp903944295	62.88	1.39961	95.47	14	1.42965	freshwater
GCA-903937225.1	d__Bacteria;p__Chloroflexota;c__Limnocylindria;o__Limnocylindrales;f__Limnocylindraceae;g__Limnocylindrus;s__Limnocylindrus sp903937225	62.54	1.33501	95.66	14	2.00041	freshwater
GCA-903938075.1	d__Bacteria;p__Chloroflexota;c__Limnocylindria;o__Limnocylindrales;f__Limnocylindraceae;g__Limnocylindrus;s__Limnocylindrus sp903938075	63.07	1.54434	95.76	12	2.77329	freshwater
GCA-903940915.1	d__Bacteria;p__Chloroflexota;c__Limnocylindria;o__Limnocylindrales;f__Limnocylindraceae;g__Limnocylindrus;s__Limnocylindrus sp903944295	63.01	0.842169	95.08	12	1.19689	freshwater
GCA-903944295.1	d__Bacteria;p__Chloroflexota;c__Limnocylindria;o__Limnocylindrales;f__Limnocylindraceae;g__Limnocylindrus;s__Limnocylindrus sp903944295	62.61	1.47446	95.68	14	1.8978	freshwater
GCA-903952625.1	d__Bacteria;p__Chloroflexota;c__Limnocylindria;o__Limnocylindrales;f__Limnocylindraceae;g__Limnocylindrus;s__Limnocylindrus sp903944295	62.61	1.44907	95.42	14	2.02988	freshwater
GCA-903953035.1	d__Bacteria;p__Chloroflexota;c__Limnocylindria;o__Limnocylindrales;f__Limnocylindraceae;g__Limnocylindrus;s__Limnocylindrus sp903944295	62.79	1.35394	94.94	14	2.04136	freshwater
GCA-903958405.1	d__Bacteria;p__Chloroflexota;c__Limnocylindria;o__Limnocylindrales;f__Limnocylindraceae;g__Limnocylindrus;s__Limnocylindrus sp903944295	62.59	1.44738	95.37	16	1.08991	freshwater
GCA-903959635.1	d__Bacteria;p__Chloroflexota;c__Limnocylindria;o__Limnocylindrales;f__Limnocylindraceae;g__Limnocylindrus;s__Limnocylindrus sp903944295	62.57	1.47444	95.62	14	1.08882	freshwater
GCA-903961065.1	d__Bacteria;p__Chloroflexota;c__Limnocylindria;o__Limnocylindrales;f__Limnocylindraceae;g__Limnocylindrus;s__Limnocylindrus sp903944295	62.77	1.37964	95.18	14	1.17857	freshwater
RE-14apr17-126	d__Bacteria;p__Chloroflexota;c__Limnocylindria;o__Limnocylindrales;f__Limnocylindraceae;g__Limnocylindrus;s__Limnocylindrus sp903864185	63.298	1.32036	95.28	10	1.28499	freshwater
RE-15aug16-140	d__Bacteria;p__Chloroflexota;c__Limnocylindria;o__Limnocylindrales;f__Limnocylindraceae;g__Limnocylindrus;s__Limnocylindrus sp903864185	63.16	1.35492	95.7	9	0	freshwater
RE-15aug16-296	d__Bacteria;p__Chloroflexota;c__Limnocylindria;o__Limnocylindrales;f__Limnocylindraceae;g__Limnocylindrus;s__Limnocylindrus sp003670745	66.751	1.31637	94.65	15	1.96358	freshwater
RE-16jun15-114	d__Bacteria;p__Chloroflexota;c__Limnocylindria;o__Limnocylindrales;f__Limnocylindraceae;g__Limnocylindrus;s__Limnocylindrus sp903937225	62.631	1.32514	95.85	12.5	2.53273	freshwater
RE-18aug17-244	d__Bacteria;p__Chloroflexota;c__Limnocylindria;o__Limnocylindrales;f__Limnocylindraceae;g__Limnocylindrus;s__Limnocylindrus sp903937225	62.585	1.11121	96.49	11	1.80784	freshwater
RE-20apr16-380	d__Bacteria;p__Chloroflexota;c__Limnocylindria;o__Limnocylindrales;f__Limnocylindraceae;g__Limnocylindrus;s__Limnocylindrus sp003670745	66.572	1.35456	94.61	15	0.805316	freshwater
RE-20apr16-386	d__Bacteria;p__Chloroflexota;c__Limnocylindria;o__Limnocylindrales;f__Limnocylindraceae;g__Limnocylindrus;s__Limnocylindrus sp903937225	62.634	1.20255	94.92	14	1.03371	freshwater
RE-20apr16-67	d__Bacteria;p__Chloroflexota;c__Limnocylindria;o__Limnocylindrales;f__Limnocylindraceae;g__Limnocylindrus;s__Limnocylindrus sp903864185	63.18	1.22676	95.37	10	1.10683	freshwater
RE-23may17-352	d__Bacteria;p__Chloroflexota;c__Limnocylindria;o__Limnocylindrales;f__Limnocylindraceae;g__Limnocylindrus;s__Limnocylindrus sp903864185	63.173	1.29462	94.71	10	0	freshwater
RE-23may17-761	d__Bacteria;p__Chloroflexota;c__Limnocylindria;o__Limnocylindrales;f__Limnocylindraceae;g__Limnocylindrus;s__Limnocylindrus sp003670745	66.808	1.17331	95.34	14	1.02098	freshwater
RE-26jul17-277	d__Bacteria;p__Chloroflexota;c__Limnocylindria;o__Limnocylindrales;f__Limnocylindraceae;g__Limnocylindrus;s__Limnocylindrus sp903937225	62.563	0.94986	95.08	14	0	freshwater
RE-27jun17-75	d__Bacteria;p__Chloroflexota;c__Limnocylindria;o__Limnocylindrales;f__Limnocylindraceae;g__Limnocylindrus;s__Limnocylindrus sp903937225	62.694	1.18999	96.28	12	1.83899	freshwater
RE-4nov15-10	d__Bacteria;p__Chloroflexota;c__Limnocylindria;o__Limnocylindrales;f__Limnocylindraceae;g__Limnocylindrus;s__Limnocylindrus sp903864185	63.193	1.27961	95.39	10	2.73481	freshwater
RE-4nov15-135	d__Bacteria;p__Chloroflexota;c__Limnocylindria;o__Limnocylindrales;f__Limnocylindraceae;g__Limnocylindrus;s__Limnocylindrus sp003670745	66.757	1.23752	95.45	15	1.89202	freshwater
RE-4nov15-310	d__Bacteria;p__Chloroflexota;c__Limnocylindria;o__Limnocylindrales;f__Limnocylindraceae;g__Limnocylindrus;s__Limnocylindrus sp903937225	62.652	1.29272	95.89	12	2.55916	freshwater
RE-9nov16-114	d__Bacteria;p__Chloroflexota;c__Limnocylindria;o__Limnocylindrales;f__Limnocylindraceae;g__Limnocylindrus;s__Limnocylindrus sp003670745	66.808	1.18485	95.23	14	0.893655	freshwater
RE-9nov16-15	d__Bacteria;p__Chloroflexota;c__Limnocylindria;o__Limnocylindrales;f__Limnocylindraceae;g__Limnocylindrus;s__Limnocylindrus sp903864185	63.209	1.2765	95.43	9.5	0.892856	freshwater
RE-9nov16-368	d__Bacteria;p__Chloroflexota;c__Limnocylindria;o__Limnocylindrales;f__Limnocylindraceae;g__Limnocylindrus;s__Limnocylindrus sp903937225	62.525	1.30124	96.41	10	0.895922	freshwater
RH-14apr17-167	d__Bacteria;p__Chloroflexota;c__Limnocylindria;o__Limnocylindrales;f__Limnocylindraceae;g__Limnocylindrus;s__	63.512	1.63262	96.67	6	0.902295	freshwater
RH-14apr17-41	d__Bacteria;p__Chloroflexota;c__Limnocylindria;o__Limnocylindrales;f__Limnocylindraceae;g__Limnocylindrus;s__Limnocylindrus sp903820655	63.363	1.67951	96.65	9	0.899571	freshwater
RH-14apr17-536	d__Bacteria;p__Chloroflexota;c__Limnocylindria;o__Limnocylindrales;f__Limnocylindraceae;g__Limnocylindrus;s__Limnocylindrus sp903864185	63.151	1.23487	95.25	10	0.943317	freshwater
RH-14apr17-90	d__Bacteria;p__Chloroflexota;c__Limnocylindria;o__Limnocylindrales;f__CSP1-4;g__CAIJPD01;s__CAIJPD01 sp947475545	71.288	3.51559	90.59	58	0.976936	freshwater
RH-15aug16-250	d__Bacteria;p__Chloroflexota;c__Limnocylindria;o__Limnocylindrales;f__Limnocylindraceae;g__Limnocylindrus;s__Limnocylindrus sp003670745	66.848	1.1927	94.86	14	1.15907	freshwater
RH-15aug16-267	d__Bacteria;p__Chloroflexota;c__Limnocylindria;o__Limnocylindrales;f__Limnocylindraceae;g__Limnocylindrus;s__Limnocylindrus sp903937225	62.662	1.26785	95	12	1.13766	freshwater
RH-15aug16-363	d__Bacteria;p__Chloroflexota;c__Limnocylindria;o__Limnocylindrales;f__Limnocylindraceae;g__Limnocylindrus;s__Limnocylindrus sp903864185	63.211	1.62807	95.63	10	0.987952	freshwater
RH-15aug16-416	d__Bacteria;p__Chloroflexota;c__Limnocylindria;o__Limnocylindrales;f__Limnocylindraceae;g__Limnocylindrus;s__Limnocylindrus sp947483025	63.699	1.38442	95.97	9.5	1.06454	freshwater
RH-18aug17-119	d__Bacteria;p__Chloroflexota;c__Limnocylindria;o__Limnocylindrales;f__CSP1-4;g__CAIJPD01;s__CAIJPD01 sp947475545	71.304	2.97536	90.92	58	1.48038	freshwater
RH-18aug17-139	d__Bacteria;p__Chloroflexota;c__Limnocylindria;o__Limnocylindrales;f__Limnocylindraceae;g__Limnocylindrus;s__Limnocylindrus sp003670745	66.837	1.19302	94.83	15	0.975359	freshwater
RH-18aug17-248	d__Bacteria;p__Chloroflexota;c__Limnocylindria;o__Limnocylindrales;f__Limnocylindraceae;g__Limnocylindrus;s__	62.727	2.03505	96.08	12	1.11237	freshwater
RH-18aug17-314	d__Bacteria;p__Chloroflexota;c__Limnocylindria;o__Limnocylindrales;f__Limnocylindraceae;g__Limnocylindrus;s__	63.41	1.46145	96.5	7	1.99565	freshwater
RH-18aug17-346	d__Bacteria;p__Chloroflexota;c__Limnocylindria;o__Limnocylindrales;f__Limnocylindraceae;g__Limnocylindrus;s__Limnocylindrus sp903864185	63.17	1.28505	95.23	10	1.04748	freshwater
RH-18aug17-51	d__Bacteria;p__Chloroflexota;c__Limnocylindria;o__Limnocylindrales;f__Limnocylindraceae;g__Limnocylindrus;s__Limnocylindrus sp903820655	63.342	1.95319	96.46	10	1.05196	freshwater
RH-20apr16-107	d__Bacteria;p__Chloroflexota;c__Limnocylindria;o__Limnocylindrales;f__Limnocylindraceae;g__Limnocylindrus;s__Limnocylindrus sp903864185	63.059	1.18572	95.07	10	2.03738	freshwater
RH-20apr16-161	d__Bacteria;p__Chloroflexota;c__Limnocylindria;o__Limnocylindrales;f__Limnocylindraceae;g__Limnocylindrus;s__Limnocylindrus sp003670745	66.939	1.18011	95.23	14	1.9566	freshwater
RH-20apr16-30	d__Bacteria;p__Chloroflexota;c__Limnocylindria;o__Limnocylindrales;f__Limnocylindraceae;g__Limnocylindrus;s__Limnocylindrus sp903937225	62.666	1.17135	95.35	13	0.94163	freshwater
RH-20apr16-367	d__Bacteria;p__Chloroflexota;c__Limnocylindria;o__Limnocylindrales;f__Limnocylindraceae;g__Limnocylindrus;s__Limnocylindrus sp947483025	63.724	1.30063	96	7	2.36993	freshwater
RH-23may17-1025	d__Bacteria;p__Chloroflexota;c__Limnocylindria;o__Limnocylindrales;f__Limnocylindraceae;g__Limnocylindrus;s__Limnocylindrus sp903864185	63.153	1.241	95.02	10	0	freshwater
RH-23may17-464	d__Bacteria;p__Chloroflexota;c__Limnocylindria;o__Limnocylindrales;f__Limnocylindraceae;g__Limnocylindrus;s__Limnocylindrus sp903820655	63.355	1.91154	96.27	10	1.14879	freshwater
RH-23may17-645	d__Bacteria;p__Chloroflexota;c__Limnocylindria;o__Limnocylindrales;f__CSP1-4;g__CAIJPD01;s__CAIJPD01 sp947475545	71.285	3.47533	90.53	58	0.965867	freshwater
RH-26jul17-137	d__Bacteria;p__Chloroflexota;c__Limnocylindria;o__Limnocylindrales;f__Limnocylindraceae;g__Limnocylindrus;s__Limnocylindrus sp903820655	63.379	1.73474	96.58	10	0	freshwater
RH-26jul17-145	d__Bacteria;p__Chloroflexota;c__Limnocylindria;o__Limnocylindrales;f__Limnocylindraceae;g__Limnocylindrus;s__Limnocylindrus sp903864185	63.17	1.25207	95.58	9	2.07343	freshwater
RH-26jul17-165	d__Bacteria;p__Chloroflexota;c__Limnocylindria;o__Limnocylindrales;f__CSP1-4;g__CAIJPD01;s__CAIJPD01 sp947475545	71.348	3.00636	90.75	55	1.88377	freshwater
RH-26jul17-290	d__Bacteria;p__Chloroflexota;c__Limnocylindria;o__Limnocylindrales;f__Limnocylindraceae;g__Limnocylindrus;s__Limnocylindrus sp003670745	66.986	1.10884	94.5	15	0.983111	freshwater
RH-26jul17-353	d__Bacteria;p__Chloroflexota;c__Limnocylindria;o__Limnocylindrales;f__Limnocylindraceae;g__Limnocylindrus;s__	62.924	1.5153	96.73	11	0	freshwater
RH-26jul17-442	d__Bacteria;p__Chloroflexota;c__Limnocylindria;o__Limnocylindrales;f__Limnocylindraceae;g__Limnocylindrus;s__	63.387	1.2182	96.88	6	0	freshwater
RH-27jun17-169	d__Bacteria;p__Chloroflexota;c__Limnocylindria;o__Limnocylindrales;f__Limnocylindraceae;g__Limnocylindrus;s__Limnocylindrus sp903820655	63.412	1.82016	96.18	10	1.63077	freshwater
RH-27jun17-277	d__Bacteria;p__Chloroflexota;c__Limnocylindria;o__Limnocylindrales;f__Limnocylindraceae;g__Limnocylindrus;s__Limnocylindrus sp003670745	67.024	1.09904	95.21	15	1.15982	freshwater
RH-27jun17-312	d__Bacteria;p__Chloroflexota;c__Limnocylindria;o__Limnocylindrales;f__Limnocylindraceae;g__Limnocylindrus;s__	62.871	1.71934	96.74	11	2.50586	freshwater
RH-27jun17-338	d__Bacteria;p__Chloroflexota;c__Limnocylindria;o__Limnocylindrales;f__Limnocylindraceae;g__Limnocylindrus;s__Limnocylindrus sp947483025	63.58	1.09539	95.47	7	1.76419	freshwater
RH-27jun17-437	d__Bacteria;p__Chloroflexota;c__Limnocylindria;o__Limnocylindrales;f__CSP1-4;g__CAIJPD01;s__CAIJPD01 sp947475545	71.263	3.39486	90.53	58	2.69599	freshwater
RH-27jun17-460	d__Bacteria;p__Chloroflexota;c__Limnocylindria;o__Limnocylindrales;f__Limnocylindraceae;g__Limnocylindrus;s__Limnocylindrus sp903864185	63.173	1.22256	95.42	9	1.9164	freshwater
RH-9nov16-191	d__Bacteria;p__Chloroflexota;c__Limnocylindria;o__Limnocylindrales;f__Limnocylindraceae;g__Limnocylindrus;s__Limnocylindrus sp903864185	63.189	1.32119	95	10	2.50627	freshwater
RH-9nov16-197	d__Bacteria;p__Chloroflexota;c__Limnocylindria;o__Limnocylindrales;f__Limnocylindraceae;g__Limnocylindrus;s__Limnocylindrus sp947483025	63.721	1.25931	96.32	8	2.52603	freshwater
RH-9nov16-281	d__Bacteria;p__Chloroflexota;c__Limnocylindria;o__Limnocylindrales;f__Limnocylindraceae;g__Limnocylindrus;s__Limnocylindrus sp003670745	66.825	1.22618	95.54	14	0.841464	freshwater
TE-Jun18-213	d__Bacteria;p__Chloroflexota;c__Limnocylindria;o__Limnocylindrales;f__Limnocylindraceae;g__Limnocylindrus;s__	62.883	1.47297	95.6	14	2.40317	freshwater
TH-Jun18-275	d__Bacteria;p__Chloroflexota;c__Limnocylindria;o__Limnocylindrales;f__Limnocylindraceae;g__Limnocylindrus;s__Limnocylindrus sp937864085	63.18	1.56903	96.72	12	1.68452	freshwater
ZE-13may13-74	d__Bacteria;p__Chloroflexota;c__Limnocylindria;o__Limnocylindrales;f__Limnocylindraceae;g__Limnocylindrus;s__Limnocylindrus sp003670455	63.511	1.31712	95	11	2.56338	freshwater
ZE-13oct10-143	d__Bacteria;p__Chloroflexota;c__Limnocylindria;o__Limnocylindrales;f__Limnocylindraceae;g__Limnocylindrus;s__Limnocylindrus sp903937225	62.532	1.37692	96.22	11	0	freshwater
ZE-13oct10-188	d__Bacteria;p__Chloroflexota;c__Limnocylindria;o__Limnocylindrales;f__Limnocylindraceae;g__Limnocylindrus;s__Limnocylindrus sp003670455	63.474	1.17021	95.07	12	0	freshwater
ZE-13oct10-30	d__Bacteria;p__Chloroflexota;c__Limnocylindria;o__Limnocylindrales;f__Limnocylindraceae;g__Limnocylindrus;s__Limnocylindrus sp003670475	63.082	1.08119	95.44	12	0	freshwater
ZE-17mar17-83	d__Bacteria;p__Chloroflexota;c__Limnocylindria;o__Limnocylindrales;f__Limnocylindraceae;g__Limnocylindrus;s__Limnocylindrus sp003670475	63.063	1.28333	95.76	13	0	freshwater
ZE-3nov15-33	d__Bacteria;p__Chloroflexota;c__Limnocylindria;o__Limnocylindrales;f__Limnocylindraceae;g__Limnocylindrus;s__Limnocylindrus sp003670475	63.174	1.05805	96	12	0	freshwater
ZE-Oct18-184	d__Bacteria;p__Chloroflexota;c__Limnocylindria;o__Limnocylindrales;f__Limnocylindraceae;g__Limnocylindrus;s__Limnocylindrus sp003670475	63.172	1.10699	95.4	12.5	0	freshwater
ZH-3nov15-171	d__Bacteria;p__Chloroflexota;c__Limnocylindria;o__Limnocylindrales;f__Limnocylindraceae;g__Limnocylindrus;s__Limnocylindrus sp003670475	63.052	1.27832	95.54	13	4.40981	freshwater
ZH-3nov15-5	d__Bacteria;p__Chloroflexota;c__Limnocylindria;o__Limnocylindrales;f__Limnocylindraceae;g__Limnocylindrus;s__Limnocylindrus sp937864085	63.429	0.6585	95.31	9	4.35036	freshwater
ZH-Jul18-186	d__Bacteria;p__Chloroflexota;c__Limnocylindria;o__Limnocylindrales;f__Limnocylindraceae;g__Limnocylindrus;s__Limnocylindrus sp003670475	63.151	1.17423	96.26	11	1.65293	freshwater
ZH-Jul18-72	d__Bacteria;p__Chloroflexota;c__Limnocylindria;o__Limnocylindrales;f__Limnocylindraceae;g__Limnocylindrus;s__Limnocylindrus sp937864085	62.854	1.04493	96.66	9	0	freshwater

## Sheet: Figure 2a,b
ID	Habitat
K00003	Freshwater
K00010	Freshwater
K00013	Freshwater
K00014	Freshwater
K00015	Freshwater
K00020	Freshwater
K00024	Freshwater
K00027	Freshwater
K00030	Freshwater
K00033	Freshwater
K00036	Freshwater
K00042	Freshwater
K00057	Freshwater
K00058	Freshwater
K00059	Freshwater
K00074	Freshwater
K00075	Freshwater
K00087	Freshwater
K00088	Freshwater
K00099	Freshwater
K00104	Freshwater
K00108	Freshwater
K00111	Freshwater
K00121	Freshwater
K00123	Freshwater
K00128	Freshwater
K00130	Freshwater
K00133	Freshwater
K00135	Freshwater
K00137	Freshwater
K00140	Freshwater
K00145	Freshwater
K00150	Freshwater
K00161	Freshwater
K00162	Freshwater
K00163	Freshwater
K00166	Freshwater
K00167	Freshwater
K00170	Freshwater
K00174	Freshwater
K00175	Freshwater
K00184	Freshwater
K00185	Freshwater
K00208	Freshwater
K00215	Freshwater
K00221	Freshwater
K00231	Freshwater
K00239	Freshwater
K00240	Freshwater
K00241	Freshwater
K00242	Freshwater
K00248	Freshwater
K00249	Freshwater
K00261	Freshwater
K00266	Freshwater
K00282	Freshwater
K00283	Freshwater
K00284	Freshwater
K00286	Freshwater
K00290	Freshwater
K00294	Freshwater
K00297	Freshwater
K00303	Freshwater
K00315	Freshwater
K00318	Freshwater
K00320	Freshwater
K00324	Freshwater
K00325	Freshwater
K00330	Freshwater
K00331	Freshwater
K00332	Freshwater
K00333	Freshwater
K00335	Freshwater
K00337	Freshwater
K00339	Freshwater
K00340	Freshwater
K00341	Freshwater
K00342	Freshwater
K00343	Freshwater
K00344	Freshwater
K00356	Freshwater
K00365	Freshwater
K00368	Freshwater
K00382	Freshwater
K00384	Freshwater
K00387	Freshwater
K00390	Freshwater
K00412	Freshwater
K00518	Freshwater
K00528	Freshwater
K00543	Freshwater
K00548	Freshwater
K00549	Freshwater
K00558	Freshwater
K00566	Freshwater
K00567	Freshwater
K00568	Freshwater
K00570	Freshwater
K00571	Freshwater
K00573	Freshwater
K00574	Freshwater
K00575	Freshwater
K00588	Freshwater
K00602	Freshwater
K00605	Freshwater
K00606	Freshwater
K00609	Freshwater
K00611	Freshwater
K00615	Freshwater
K00616	Freshwater
K00620	Freshwater
K00626	Freshwater
K00627	Freshwater
K00639	Freshwater
K00641	Freshwater
K00645	Freshwater
K00648	Freshwater
K00655	Freshwater
K00657	Freshwater
K00658	Freshwater
K00663	Freshwater
K00666	Freshwater
K00674	Freshwater
K00681	Freshwater
K00688	Freshwater
K00703	Freshwater
K00705	Freshwater
K00721	Freshwater
K00729	Freshwater
K00757	Freshwater
K00759	Freshwater
K00761	Freshwater
K00762	Freshwater
K00763	Freshwater
K00764	Freshwater
K00765	Freshwater
K00768	Freshwater
K00772	Freshwater
K00773	Freshwater
K00782	Freshwater
K00784	Freshwater
K00789	Freshwater
K00790	Freshwater
K00791	Freshwater
K00794	Freshwater
K00796	Freshwater
K00798	Freshwater
K00800	Freshwater
K00806	Freshwater
K00812	Freshwater
K00817	Freshwater
K00820	Freshwater
K00823	Freshwater
K00826	Freshwater
K00830	Freshwater
K00845	Freshwater
K00847	Freshwater
K00848	Freshwater
K00849	Freshwater
K00850	Freshwater
K00852	Freshwater
K00854	Freshwater
K00858	Freshwater
K00859	Freshwater
K00864	Freshwater
K00865	Freshwater
K00872	Freshwater
K00882	Freshwater
K00886	Freshwater
K00919	Freshwater
K00925	Freshwater
K00926	Freshwater
K00928	Freshwater
K00930	Freshwater
K00939	Freshwater
K00943	Freshwater
K00949	Freshwater
K00950	Freshwater
K00951	Freshwater
K00963	Freshwater
K00965	Freshwater
K00969	Freshwater
K00971	Freshwater
K00974	Freshwater
K00975	Freshwater
K00981	Freshwater
K00986	Freshwater
K00989	Freshwater
K00997	Freshwater
K01000	Freshwater
K01006	Freshwater
K01011	Freshwater
K01039	Freshwater
K01040	Freshwater
K01042	Freshwater
K01054	Freshwater
K01055	Freshwater
K01057	Freshwater
K01061	Freshwater
K01067	Freshwater
K01069	Freshwater
K01071	Freshwater
K01077	Freshwater
K01090	Freshwater
K01091	Freshwater
K01092	Freshwater
K01101	Freshwater
K01126	Freshwater
K01151	Freshwater
K01153	Freshwater
K01154	Freshwater
K01159	Freshwater
K01174	Freshwater
K01187	Freshwater
K01190	Freshwater
K01234	Freshwater
K01239	Freshwater
K01246	Freshwater
K01247	Freshwater
K01250	Freshwater
K01251	Freshwater
K01255	Freshwater
K01262	Freshwater
K01265	Freshwater
K01266	Freshwater
K01271	Freshwater
K01274	Freshwater
K01278	Freshwater
K01286	Freshwater
K01295	Freshwater
K01303	Freshwater
K01312	Freshwater
K01338	Freshwater
K01356	Freshwater
K01358	Freshwater
K01409	Freshwater
K01420	Freshwater
K01424	Freshwater
K01426	Freshwater
K01431	Freshwater
K01432	Freshwater
K01434	Freshwater
K01438	Freshwater
K01443	Freshwater
K01457	Freshwater
K01464	Freshwater
K01465	Freshwater
K01468	Freshwater
K01473	Freshwater
K01474	Freshwater
K01476	Freshwater
K01480	Freshwater
K01482	Freshwater
K01487	Freshwater
K01488	Freshwater
K01491	Freshwater
K01494	Freshwater
K01495	Freshwater
K01501	Freshwater
K01507	Freshwater
K01512	Freshwater
K01515	Freshwater
K01531	Freshwater
K01534	Freshwater
K01537	Freshwater
K01551	Freshwater
K01586	Freshwater
K01588	Freshwater
K01589	Freshwater
K01593	Freshwater
K01595	Freshwater
K01599	Freshwater
K01607	Freshwater
K01609	Freshwater
K01610	Freshwater
K01619	Freshwater
K01620	Freshwater
K01621	Freshwater
K01624	Freshwater
K01628	Freshwater
K01630	Freshwater
K01633	Freshwater
K01635	Freshwater
K01637	Freshwater
K01638	Freshwater
K01640	Freshwater
K01647	Freshwater
K01649	Freshwater
K01652	Freshwater
K01657	Freshwater
K01661	Freshwater
K01662	Freshwater
K01664	Freshwater
K01665	Freshwater
K01667	Freshwater
K01668	Freshwater
K01681	Freshwater
K01687	Freshwater
K01692	Freshwater
K01693	Freshwater
K01695	Freshwater
K01696	Freshwater
K01697	Freshwater
K01698	Freshwater
K01702	Freshwater
K01712	Freshwater
K01714	Freshwater
K01733	Freshwater
K01734	Freshwater
K01736	Freshwater
K01738	Freshwater
K01739	Freshwater
K01740	Freshwater
K01745	Freshwater
K01746	Freshwater
K01749	Freshwater
K01750	Freshwater
K01754	Freshwater
K01755	Freshwater
K01756	Freshwater
K01758	Freshwater
K01759	Freshwater
K01772	Freshwater
K01775	Freshwater
K01785	Freshwater
K01802	Freshwater
K01803	Freshwater
K01805	Freshwater
K01808	Freshwater
K01809	Freshwater
K01811	Freshwater
K01814	Freshwater
K01818	Freshwater
K01820	Freshwater
K01840	Freshwater
K01843	Freshwater
K01844	Freshwater
K01845	Freshwater
K01848	Freshwater
K01849	Freshwater
K01866	Freshwater
K01867	Freshwater
K01868	Freshwater
K01869	Freshwater
K01872	Freshwater
K01873	Freshwater
K01874	Freshwater
K01876	Freshwater
K01880	Freshwater
K01881	Freshwater
K01883	Freshwater
K01885	Freshwater
K01886	Freshwater
K01887	Freshwater
K01889	Freshwater
K01890	Freshwater
K01892	Freshwater
K01895	Freshwater
K01897	Freshwater
K01902	Freshwater
K01903	Freshwater
K01911	Freshwater
K01912	Freshwater
K01915	Freshwater
K01916	Freshwater
K01918	Freshwater
K01921	Freshwater
K01923	Freshwater
K01924	Freshwater
K01925	Freshwater
K01928	Freshwater
K01929	Freshwater
K01933	Freshwater
K01937	Freshwater
K01938	Freshwater
K01939	Freshwater
K01940	Freshwater
K01945	Freshwater
K01951	Freshwater
K01952	Freshwater
K01955	Freshwater
K01956	Freshwater
K01961	Freshwater
K01962	Freshwater
K01963	Freshwater
K01966	Freshwater
K01969	Freshwater
K01971	Freshwater
K01972	Freshwater
K01975	Freshwater
K01990	Freshwater
K01992	Freshwater
K01995	Freshwater
K01996	Freshwater
K01997	Freshwater
K01998	Freshwater
K01999	Freshwater
K02003	Freshwater
K02004	Freshwater
K02005	Freshwater
K02010	Freshwater
K02011	Freshwater
K02012	Freshwater
K02013	Freshwater
K02015	Freshwater
K02016	Freshwater
K02018	Freshwater
K02020	Freshwater
K02025	Freshwater
K02026	Freshwater
K02027	Freshwater
K02028	Freshwater
K02029	Freshwater
K02030	Freshwater
K02031	Freshwater
K02032	Freshwater
K02033	Freshwater
K02034	Freshwater
K02035	Freshwater
K02036	Freshwater
K02037	Freshwater
K02038	Freshwater
K02039	Freshwater
K02040	Freshwater
K02049	Freshwater
K02050	Freshwater
K02051	Freshwater
K02052	Freshwater
K02053	Freshwater
K02054	Freshwater
K02055	Freshwater
K02056	Freshwater
K02057	Freshwater
K02077	Freshwater
K02081	Freshwater
K02108	Freshwater
K02109	Freshwater
K02110	Freshwater
K02111	Freshwater
K02113	Freshwater
K02114	Freshwater
K02115	Freshwater
K02116	Freshwater
K02133	Freshwater
K02160	Freshwater
K02170	Freshwater
K02221	Freshwater
K02227	Freshwater
K02231	Freshwater
K02232	Freshwater
K02233	Freshwater
K02237	Freshwater
K02242	Freshwater
K02274	Freshwater
K02275	Freshwater
K02276	Freshwater
K02279	Freshwater
K02282	Freshwater
K02283	Freshwater
K02292	Freshwater
K02301	Freshwater
K02314	Freshwater
K02315	Freshwater
K02316	Freshwater
K02334	Freshwater
K02335	Freshwater
K02337	Freshwater
K02340	Freshwater
K02341	Freshwater
K02343	Freshwater
K02346	Freshwater
K02347	Freshwater
K02355	Freshwater
K02356	Freshwater
K02357	Freshwater
K02372	Freshwater
K02379	Freshwater
K02381	Freshwater
K02385	Freshwater
K02387	Freshwater
K02388	Freshwater
K02389	Freshwater
K02390	Freshwater
K02392	Freshwater
K02396	Freshwater
K02397	Freshwater
K02398	Freshwater
K02400	Freshwater
K02401	Freshwater
K02405	Freshwater
K02406	Freshwater
K02407	Freshwater
K02408	Freshwater
K02409	Freshwater
K02410	Freshwater
K02411	Freshwater
K02412	Freshwater
K02413	Freshwater
K02415	Freshwater
K02416	Freshwater
K02419	Freshwater
K02420	Freshwater
K02421	Freshwater
K02422	Freshwater
K02428	Freshwater
K02431	Freshwater
K02433	Freshwater
K02434	Freshwater
K02435	Freshwater
K02437	Freshwater
K02446	Freshwater
K02450	Freshwater
K02472	Freshwater
K02479	Freshwater
K02480	Freshwater
K02483	Freshwater
K02484	Freshwater
K02485	Freshwater
K02492	Freshwater
K02497	Freshwater
K02499	Freshwater
K02500	Freshwater
K02501	Freshwater
K02503	Freshwater
K02518	Freshwater
K02519	Freshwater
K02520	Freshwater
K02528	Freshwater
K02529	Freshwater
K02548	Freshwater
K02549	Freshwater
K02556	Freshwater
K02557	Freshwater
K02563	Freshwater
K02565	Freshwater
K02566	Freshwater
K02600	Freshwater
K02601	Freshwater
K02609	Freshwater
K02610	Freshwater
K02611	Freshwater
K02612	Freshwater
K02615	Freshwater
K02635	Freshwater
K02636	Freshwater
K02651	Freshwater
K02654	Freshwater
K02687	Freshwater
K02823	Freshwater
K02825	Freshwater
K02834	Freshwater
K02838	Freshwater
K02851	Freshwater
K02863	Freshwater
K02864	Freshwater
K02867	Freshwater
K02871	Freshwater
K02874	Freshwater
K02876	Freshwater
K02878	Freshwater
K02879	Freshwater
K02881	Freshwater
K02886	Freshwater
K02887	Freshwater
K02890	Freshwater
K02892	Freshwater
K02895	Freshwater
K02897	Freshwater
K02904	Freshwater
K02906	Freshwater
K02907	Freshwater
K02913	Freshwater
K02916	Freshwater
K02926	Freshwater
K02931	Freshwater
K02933	Freshwater
K02935	Freshwater
K02939	Freshwater
K02946	Freshwater
K02948	Freshwater
K02952	Freshwater
K02954	Freshwater
K02956	Freshwater
K02961	Freshwater
K02965	Freshwater
K02967	Freshwater
K02970	Freshwater
K02982	Freshwater
K02986	Freshwater
K02988	Freshwater
K02992	Freshwater
K02994	Freshwater
K02996	Freshwater
K03040	Freshwater
K03073	Freshwater
K03076	Freshwater
K03086	Freshwater
K03088	Freshwater
K03101	Freshwater
K03111	Freshwater
K03116	Freshwater
K03168	Freshwater
K03177	Freshwater
K03183	Freshwater
K03282	Freshwater
K03294	Freshwater
K03298	Freshwater
K03306	Freshwater
K03320	Freshwater
K03322	Freshwater
K03366	Freshwater
K03402	Freshwater
K03406	Freshwater
K03407	Freshwater
K03408	Freshwater
K03409	Freshwater
K03410	Freshwater
K03411	Freshwater
K03412	Freshwater
K03413	Freshwater
K03424	Freshwater
K03427	Freshwater
K03428	Freshwater
K03431	Freshwater
K03437	Freshwater
K03438	Freshwater
K03442	Freshwater
K03446	Freshwater
K03455	Freshwater
K03465	Freshwater
K03466	Freshwater
K03469	Freshwater
K03476	Freshwater
K03496	Freshwater
K03497	Freshwater
K03499	Freshwater
K03501	Freshwater
K03518	Freshwater
K03519	Freshwater
K03520	Freshwater
K03521	Freshwater
K03522	Freshwater
K03523	Freshwater
K03524	Freshwater
K03525	Freshwater
K03526	Freshwater
K03527	Freshwater
K03531	Freshwater
K03533	Freshwater
K03534	Freshwater
K03544	Freshwater
K03545	Freshwater
K03546	Freshwater
K03547	Freshwater
K03548	Freshwater
K03550	Freshwater
K03551	Freshwater
K03553	Freshwater
K03558	Freshwater
K03563	Freshwater
K03564	Freshwater
K03565	Freshwater
K03568	Freshwater
K03569	Freshwater
K03570	Freshwater
K03574	Freshwater
K03575	Freshwater
K03577	Freshwater
K03584	Freshwater
K03587	Freshwater
K03588	Freshwater
K03589	Freshwater
K03590	Freshwater
K03592	Freshwater
K03593	Freshwater
K03601	Freshwater
K03602	Freshwater
K03605	Freshwater
K03628	Freshwater
K03630	Freshwater
K03631	Freshwater
K03635	Freshwater
K03636	Freshwater
K03637	Freshwater
K03638	Freshwater
K03639	Freshwater
K03644	Freshwater
K03652	Freshwater
K03655	Freshwater
K03657	Freshwater
K03665	Freshwater
K03668	Freshwater
K03671	Freshwater
K03686	Freshwater
K03695	Freshwater
K03699	Freshwater
K03704	Freshwater
K03710	Freshwater
K03711	Freshwater
K03718	Freshwater
K03719	Freshwater
K03723	Freshwater
K03724	Freshwater
K03733	Freshwater
K03737	Freshwater
K03741	Freshwater
K03742	Freshwater
K03743	Freshwater
K03750	Freshwater
K03752	Freshwater
K03767	Freshwater
K03768	Freshwater
K03781	Freshwater
K03783	Freshwater
K03784	Freshwater
K03786	Freshwater
K03789	Freshwater
K03790	Freshwater
K03798	Freshwater
K03799	Freshwater
K03800	Freshwater
K03801	Freshwater
K03802	Freshwater
K03833	Freshwater
K03856	Freshwater
K03892	Freshwater
K03893	Freshwater
K03924	Freshwater
K03925	Freshwater
K03928	Freshwater
K03969	Freshwater
K03972	Freshwater
K03973	Freshwater
K03976	Freshwater
K03977	Freshwater
K03979	Freshwater
K03980	Freshwater
K04042	Freshwater
K04063	Freshwater
K04069	Freshwater
K04077	Freshwater
K04078	Freshwater
K04085	Freshwater
K04093	Freshwater
K04096	Freshwater
K04487	Freshwater
K04488	Freshwater
K04517	Freshwater
K04518	Freshwater
K04653	Freshwater
K04763	Freshwater
K04767	Freshwater
K04768	Freshwater
K04771	Freshwater
K05346	Freshwater
K05364	Freshwater
K05366	Freshwater
K05516	Freshwater
K05524	Freshwater
K05555	Freshwater
K05576	Freshwater
K05602	Freshwater
K05606	Freshwater
K05710	Freshwater
K05714	Freshwater
K05794	Freshwater
K05799	Freshwater
K05801	Freshwater
K05808	Freshwater
K05816	Freshwater
K05820	Freshwater
K05878	Freshwater
K05879	Freshwater
K05896	Freshwater
K05988	Freshwater
K06001	Freshwater
K06015	Freshwater
K06016	Freshwater
K06024	Freshwater
K06039	Freshwater
K06075	Freshwater
K06147	Freshwater
K06149	Freshwater
K06158	Freshwater
K06168	Freshwater
K06173	Freshwater
K06178	Freshwater
K06187	Freshwater
K06194	Freshwater
K06196	Freshwater
K06204	Freshwater
K06207	Freshwater
K06213	Freshwater
K06215	Freshwater
K06218	Freshwater
K06351	Freshwater
K06400	Freshwater
K06442	Freshwater
K06718	Freshwater
K06862	Freshwater
K06871	Freshwater
K06873	Freshwater
K06881	Freshwater
K06885	Freshwater
K06886	Freshwater
K06888	Freshwater
K06889	Freshwater
K06890	Freshwater
K06894	Freshwater
K06896	Freshwater
K06901	Freshwater
K06902	Freshwater
K06910	Freshwater
K06911	Freshwater
K06915	Freshwater
K06921	Freshwater
K06925	Freshwater
K06929	Freshwater
K06937	Freshwater
K06949	Freshwater
K06966	Freshwater
K06969	Freshwater
K06971	Freshwater
K06975	Freshwater
K06978	Freshwater
K06990	Freshwater
K06994	Freshwater
K06997	Freshwater
K07012	Freshwater
K07025	Freshwater
K07027	Freshwater
K07034	Freshwater
K07037	Freshwater
K07042	Freshwater
K07043	Freshwater
K07047	Freshwater
K07048	Freshwater
K07050	Freshwater
K07052	Freshwater
K07053	Freshwater
K07056	Freshwater
K07058	Freshwater
K07062	Freshwater
K07063	Freshwater
K07064	Freshwater
K07065	Freshwater
K07075	Freshwater
K07082	Freshwater
K07096	Freshwater
K07106	Freshwater
K07107	Freshwater
K07110	Freshwater
K07127	Freshwater
K07133	Freshwater
K07141	Freshwater
K07154	Freshwater
K07156	Freshwater
K07160	Freshwater
K07161	Freshwater
K07171	Freshwater
K07220	Freshwater
K07241	Freshwater
K07245	Freshwater
K07251	Freshwater
K07263	Freshwater
K07282	Freshwater
K07300	Freshwater
K07304	Freshwater
K07317	Freshwater
K07334	Freshwater
K07335	Freshwater
K07391	Freshwater
K07397	Freshwater
K07402	Freshwater
K07403	Freshwater
K07405	Freshwater
K07407	Freshwater
K07447	Freshwater
K07448	Freshwater
K07451	Freshwater
K07456	Freshwater
K07458	Freshwater
K07464	Freshwater
K07465	Freshwater
K07478	Freshwater
K07481	Freshwater
K07483	Freshwater
K07485	Freshwater
K07487	Freshwater
K07492	Freshwater
K07493	Freshwater
K07497	Freshwater
K07507	Freshwater
K07511	Freshwater
K07552	Freshwater
K07576	Freshwater
K07588	Freshwater
K07636	Freshwater
K07642	Freshwater
K07646	Freshwater
K07647	Freshwater
K07653	Freshwater
K07658	Freshwater
K07665	Freshwater
K07667	Freshwater
K07673	Freshwater
K07675	Freshwater
K07684	Freshwater
K07695	Freshwater
K07696	Freshwater
K07727	Freshwater
K07729	Freshwater
K07738	Freshwater
K07749	Freshwater
K07776	Freshwater
K07777	Freshwater
K07787	Freshwater
K07807	Freshwater
K07816	Freshwater
K07978	Freshwater
K08151	Freshwater
K08153	Freshwater
K08161	Freshwater
K08166	Freshwater
K08167	Freshwater
K08177	Freshwater
K08217	Freshwater
K08223	Freshwater
K08225	Freshwater
K08260	Freshwater
K08264	Freshwater
K08281	Freshwater
K08310	Freshwater
K08352	Freshwater
K08365	Freshwater
K08591	Freshwater
K08680	Freshwater
K08681	Freshwater
K08884	Freshwater
K08963	Freshwater
K08966	Freshwater
K08972	Freshwater
K08982	Freshwater
K09001	Freshwater
K09005	Freshwater
K09012	Freshwater
K09013	Freshwater
K09015	Freshwater
K09020	Freshwater
K09022	Freshwater
K09117	Freshwater
K09118	Freshwater
K09131	Freshwater
K09134	Freshwater
K09162	Freshwater
K09165	Freshwater
K09181	Freshwater
K09386	Freshwater
K09458	Freshwater
K09471	Freshwater
K09472	Freshwater
K09648	Freshwater
K09681	Freshwater
K09684	Freshwater
K09690	Freshwater
K09694	Freshwater
K09695	Freshwater
K09710	Freshwater
K09747	Freshwater
K09767	Freshwater
K09769	Freshwater
K09779	Freshwater
K09780	Freshwater
K09807	Freshwater
K09819	Freshwater
K09820	Freshwater
K09882	Freshwater
K09903	Freshwater
K09927	Freshwater
K09951	Freshwater
K09981	Freshwater
K09994	Freshwater
K10112	Freshwater
K10117	Freshwater
K10118	Freshwater
K10119	Freshwater
K10232	Freshwater
K10233	Freshwater
K10234	Freshwater
K10439	Freshwater
K10440	Freshwater
K10441	Freshwater
K10543	Freshwater
K10544	Freshwater
K10545	Freshwater
K10559	Freshwater
K10560	Freshwater
K10561	Freshwater
K10562	Freshwater
K10563	Freshwater
K10678	Freshwater
K10716	Freshwater
K10747	Freshwater
K10773	Freshwater
K10780	Freshwater
K10823	Freshwater
K10907	Freshwater
K10914	Freshwater
K10917	Freshwater
K10947	Freshwater
K10979	Freshwater
K11069	Freshwater
K11070	Freshwater
K11071	Freshwater
K11072	Freshwater
K11076	Freshwater
K11080	Freshwater
K11175	Freshwater
K11212	Freshwater
K11263	Freshwater
K11325	Freshwater
K11645	Freshwater
K11693	Freshwater
K11717	Freshwater
K11749	Freshwater
K11752	Freshwater
K11753	Freshwater
K11754	Freshwater
K11755	Freshwater
K11779	Freshwater
K11927	Freshwater
K11991	Freshwater
K11996	Freshwater
K12234	Freshwater
K12251	Freshwater
K12256	Freshwater
K12339	Freshwater
K12369	Freshwater
K12448	Freshwater
K12466	Freshwater
K12510	Freshwater
K12511	Freshwater
K12574	Freshwater
K12954	Freshwater
K12960	Freshwater
K12972	Freshwater
K12994	Freshwater
K13010	Freshwater
K13018	Freshwater
K13019	Freshwater
K13038	Freshwater
K13049	Freshwater
K13069	Freshwater
K13075	Freshwater
K13280	Freshwater
K13282	Freshwater
K13283	Freshwater
K13288	Freshwater
K13292	Freshwater
K13327	Freshwater
K13485	Freshwater
K13572	Freshwater
K13587	Freshwater
K13626	Freshwater
K13640	Freshwater
K13641	Freshwater
K13668	Freshwater
K13671	Freshwater
K13693	Freshwater
K13730	Freshwater
K13745	Freshwater
K13766	Freshwater
K13770	Freshwater
K13771	Freshwater
K13787	Freshwater
K13810	Freshwater
K13829	Freshwater
K13990	Freshwater
K13993	Freshwater
K14059	Freshwater
K14060	Freshwater
K14083	Freshwater
K14335	Freshwater
K14415	Freshwater
K14647	Freshwater
K14652	Freshwater
K14728	Freshwater
K14742	Freshwater
K14941	Freshwater
K14954	Freshwater
K15022	Freshwater
K15268	Freshwater
K15269	Freshwater
K15270	Freshwater
K15342	Freshwater
K15358	Freshwater
K15372	Freshwater
K15428	Freshwater
K15510	Freshwater
K15520	Freshwater
K15521	Freshwater
K15525	Freshwater
K15539	Freshwater
K15553	Freshwater
K15554	Freshwater
K15555	Freshwater
K15583	Freshwater
K15634	Freshwater
K15724	Freshwater
K15770	Freshwater
K15771	Freshwater
K15772	Freshwater
K15773	Freshwater
K15777	Freshwater
K15780	Freshwater
K15866	Freshwater
K15977	Freshwater
K16048	Freshwater
K16146	Freshwater
K16150	Freshwater
K16264	Freshwater
K16329	Freshwater
K16422	Freshwater
K16651	Freshwater
K16785	Freshwater
K16786	Freshwater
K16787	Freshwater
K16842	Freshwater
K16924	Freshwater
K16925	Freshwater
K16937	Freshwater
K16951	Freshwater
K17108	Freshwater
K17215	Freshwater
K17218	Freshwater
K17228	Freshwater
K17286	Freshwater
K17472	Freshwater
K17686	Freshwater
K17734	Freshwater
K17759	Freshwater
K17828	Freshwater
K17993	Freshwater
K17994	Freshwater
K17996	Freshwater
K18022	Freshwater
K18164	Freshwater
K18199	Freshwater
K18232	Freshwater
K18233	Freshwater
K18384	Freshwater
K18445	Freshwater
K18446	Freshwater
K18455	Freshwater
K18457	Freshwater
K18459	Freshwater
K18476	Freshwater
K18540	Freshwater
K18665	Freshwater
K18672	Freshwater
K18682	Freshwater
K18828	Freshwater
K18855	Freshwater
K18910	Freshwater
K18917	Freshwater
K18928	Freshwater
K18929	Freshwater
K18967	Freshwater
K19003	Freshwater
K19055	Freshwater
K19117	Freshwater
K19118	Freshwater
K19119	Freshwater
K19165	Freshwater
K19191	Freshwater
K19221	Freshwater
K19266	Freshwater
K19270	Freshwater
K19311	Freshwater
K19337	Freshwater
K19564	Freshwater
K19686	Freshwater
K19687	Freshwater
K19802	Freshwater
K00001	Sediment
K00003	Sediment
K00008	Sediment
K00010	Sediment
K00012	Sediment
K00013	Sediment
K00014	Sediment
K00015	Sediment
K00024	Sediment
K00027	Sediment
K00030	Sediment
K00033	Sediment
K00036	Sediment
K00042	Sediment
K00046	Sediment
K00052	Sediment
K00053	Sediment
K00057	Sediment
K00058	Sediment
K00059	Sediment
K00060	Sediment
K00074	Sediment
K00075	Sediment
K00082	Sediment
K00087	Sediment
K00088	Sediment
K00091	Sediment
K00097	Sediment
K00099	Sediment
K00104	Sediment
K00108	Sediment
K00109	Sediment
K00111	Sediment
K00123	Sediment
K00127	Sediment
K00128	Sediment
K00130	Sediment
K00133	Sediment
K00134	Sediment
K00137	Sediment
K00140	Sediment
K00145	Sediment
K00150	Sediment
K00163	Sediment
K00166	Sediment
K00167	Sediment
K00170	Sediment
K00174	Sediment
K00175	Sediment
K00176	Sediment
K00177	Sediment
K00183	Sediment
K00184	Sediment
K00185	Sediment
K00207	Sediment
K00208	Sediment
K00215	Sediment
K00221	Sediment
K00226	Sediment
K00230	Sediment
K00231	Sediment
K00240	Sediment
K00248	Sediment
K00249	Sediment
K00261	Sediment
K00266	Sediment
K00274	Sediment
K00278	Sediment
K00282	Sediment
K00283	Sediment
K00284	Sediment
K00286	Sediment
K00287	Sediment
K00290	Sediment
K00294	Sediment
K00297	Sediment
K00301	Sediment
K00303	Sediment
K00315	Sediment
K00318	Sediment
K00320	Sediment
K00324	Sediment
K00325	Sediment
K00330	Sediment
K00331	Sediment
K00332	Sediment
K00333	Sediment
K00335	Sediment
K00337	Sediment
K00339	Sediment
K00340	Sediment
K00341	Sediment
K00342	Sediment
K00343	Sediment
K00365	Sediment
K00368	Sediment
K00370	Sediment
K00371	Sediment
K00381	Sediment
K00382	Sediment
K00384	Sediment
K00387	Sediment
K00389	Sediment
K00390	Sediment
K00412	Sediment
K00425	Sediment
K00426	Sediment
K00437	Sediment
K00451	Sediment
K00457	Sediment
K00480	Sediment
K00499	Sediment
K00518	Sediment
K00520	Sediment
K00525	Sediment
K00528	Sediment
K00529	Sediment
K00537	Sediment
K00548	Sediment
K00549	Sediment
K00554	Sediment
K00558	Sediment
K00566	Sediment
K00567	Sediment
K00570	Sediment
K00571	Sediment
K00573	Sediment
K00574	Sediment
K00587	Sediment
K00588	Sediment
K00600	Sediment
K00602	Sediment
K00604	Sediment
K00605	Sediment
K00606	Sediment
K00609	Sediment
K00611	Sediment
K00615	Sediment
K00616	Sediment
K00620	Sediment
K00626	Sediment
K00627	Sediment
K00632	Sediment
K00639	Sediment
K00641	Sediment
K00645	Sediment
K00648	Sediment
K00655	Sediment
K00658	Sediment
K00663	Sediment
K00674	Sediment
K00681	Sediment
K00688	Sediment
K00703	Sediment
K00721	Sediment
K00729	Sediment
K00757	Sediment
K00759	Sediment
K00761	Sediment
K00762	Sediment
K00763	Sediment
K00764	Sediment
K00765	Sediment
K00766	Sediment
K00772	Sediment
K00773	Sediment
K00784	Sediment
K00786	Sediment
K00789	Sediment
K00790	Sediment
K00791	Sediment
K00796	Sediment
K00798	Sediment
K00800	Sediment
K00806	Sediment
K00812	Sediment
K00817	Sediment
K00819	Sediment
K00820	Sediment
K00823	Sediment
K00826	Sediment
K00830	Sediment
K00845	Sediment
K00850	Sediment
K00852	Sediment
K00854	Sediment
K00857	Sediment
K00858	Sediment
K00859	Sediment
K00864	Sediment
K00865	Sediment
K00872	Sediment
K00873	Sediment
K00884	Sediment
K00919	Sediment
K00925	Sediment
K00926	Sediment
K00928	Sediment
K00930	Sediment
K00939	Sediment
K00940	Sediment
K00942	Sediment
K00943	Sediment
K00948	Sediment
K00949	Sediment
K00951	Sediment
K00954	Sediment
K00955	Sediment
K00957	Sediment
K00963	Sediment
K00965	Sediment
K00969	Sediment
K00971	Sediment
K00974	Sediment
K00975	Sediment
K00981	Sediment
K00986	Sediment
K00989	Sediment
K00991	Sediment
K00995	Sediment
K00996	Sediment
K00997	Sediment
K01000	Sediment
K01006	Sediment
K01007	Sediment
K01008	Sediment
K01011	Sediment
K01039	Sediment
K01040	Sediment
K01042	Sediment
K01046	Sediment
K01048	Sediment
K01053	Sediment
K01055	Sediment
K01056	Sediment
K01057	Sediment
K01061	Sediment
K01066	Sediment
K01067	Sediment
K01069	Sediment
K01071	Sediment
K01077	Sediment
K01078	Sediment
K01081	Sediment
K01090	Sediment
K01091	Sediment
K01092	Sediment
K01101	Sediment
K01104	Sediment
K01126	Sediment
K01129	Sediment
K01142	Sediment
K01151	Sediment
K01153	Sediment
K01154	Sediment
K01156	Sediment
K01159	Sediment
K01183	Sediment
K01187	Sediment
K01191	Sediment
K01201	Sediment
K01207	Sediment
K01234	Sediment
K01239	Sediment
K01246	Sediment
K01247	Sediment
K01250	Sediment
K01251	Sediment
K01255	Sediment
K01259	Sediment
K01262	Sediment
K01264	Sediment
K01265	Sediment
K01266	Sediment
K01274	Sediment
K01286	Sediment
K01295	Sediment
K01303	Sediment
K01338	Sediment
K01342	Sediment
K01356	Sediment
K01358	Sediment
K01409	Sediment
K01420	Sediment
K01424	Sediment
K01428	Sediment
K01431	Sediment
K01434	Sediment
K01438	Sediment
K01439	Sediment
K01443	Sediment
K01451	Sediment
K01462	Sediment
K01464	Sediment
K01465	Sediment
K01468	Sediment
K01473	Sediment
K01474	Sediment
K01476	Sediment
K01480	Sediment
K01482	Sediment
K01485	Sediment
K01487	Sediment
K01488	Sediment
K01489	Sediment
K01491	Sediment
K01494	Sediment
K01495	Sediment
K01507	Sediment
K01512	Sediment
K01515	Sediment
K01533	Sediment
K01537	Sediment
K01551	Sediment
K01556	Sediment
K01563	Sediment
K01567	Sediment
K01572	Sediment
K01573	Sediment
K01586	Sediment
K01588	Sediment
K01589	Sediment
K01591	Sediment
K01593	Sediment
K01595	Sediment
K01599	Sediment
K01607	Sediment
K01610	Sediment
K01619	Sediment
K01620	Sediment
K01621	Sediment
K01624	Sediment
K01628	Sediment
K01633	Sediment
K01637	Sediment
K01638	Sediment
K01640	Sediment
K01647	Sediment
K01649	Sediment
K01652	Sediment
K01653	Sediment
K01657	Sediment
K01662	Sediment
K01664	Sediment
K01667	Sediment
K01673	Sediment
K01679	Sediment
K01681	Sediment
K01685	Sediment
K01687	Sediment
K01689	Sediment
K01692	Sediment
K01693	Sediment
K01695	Sediment
K01697	Sediment
K01698	Sediment
K01702	Sediment
K01704	Sediment
K01711	Sediment
K01712	Sediment
K01714	Sediment
K01724	Sediment
K01725	Sediment
K01733	Sediment
K01736	Sediment
K01739	Sediment
K01740	Sediment
K01745	Sediment
K01746	Sediment
K01749	Sediment
K01750	Sediment
K01754	Sediment
K01755	Sediment
K01756	Sediment
K01758	Sediment
K01759	Sediment
K01761	Sediment
K01768	Sediment
K01770	Sediment
K01775	Sediment
K01776	Sediment
K01783	Sediment
K01784	Sediment
K01785	Sediment
K01803	Sediment
K01808	Sediment
K01809	Sediment
K01814	Sediment
K01817	Sediment
K01840	Sediment
K01841	Sediment
K01843	Sediment
K01845	Sediment
K01848	Sediment
K01849	Sediment
K01856	Sediment
K01858	Sediment
K01866	Sediment
K01867	Sediment
K01868	Sediment
K01869	Sediment
K01870	Sediment
K01872	Sediment
K01873	Sediment
K01874	Sediment
K01875	Sediment
K01876	Sediment
K01880	Sediment
K01881	Sediment
K01883	Sediment
K01885	Sediment
K01886	Sediment
K01887	Sediment
K01889	Sediment
K01890	Sediment
K01892	Sediment
K01895	Sediment
K01897	Sediment
K01902	Sediment
K01903	Sediment
K01907	Sediment
K01912	Sediment
K01915	Sediment
K01916	Sediment
K01918	Sediment
K01921	Sediment
K01923	Sediment
K01924	Sediment
K01925	Sediment
K01928	Sediment
K01929	Sediment
K01933	Sediment
K01937	Sediment
K01938	Sediment
K01939	Sediment
K01940	Sediment
K01945	Sediment
K01951	Sediment
K01952	Sediment
K01955	Sediment
K01961	Sediment
K01962	Sediment
K01963	Sediment
K01966	Sediment
K01969	Sediment
K01971	Sediment
K01972	Sediment
K01975	Sediment
K01990	Sediment
K01992	Sediment
K01995	Sediment
K01996	Sediment
K01997	Sediment
K01998	Sediment
K01999	Sediment
K02003	Sediment
K02004	Sediment
K02005	Sediment
K02006	Sediment
K02007	Sediment
K02008	Sediment
K02010	Sediment
K02011	Sediment
K02012	Sediment
K02013	Sediment
K02015	Sediment
K02016	Sediment
K02018	Sediment
K02020	Sediment
K02025	Sediment
K02026	Sediment
K02027	Sediment
K02028	Sediment
K02029	Sediment
K02030	Sediment
K02031	Sediment
K02032	Sediment
K02033	Sediment
K02034	Sediment
K02035	Sediment
K02036	Sediment
K02037	Sediment
K02038	Sediment
K02039	Sediment
K02040	Sediment
K02041	Sediment
K02042	Sediment
K02044	Sediment
K02049	Sediment
K02050	Sediment
K02051	Sediment
K02053	Sediment
K02054	Sediment
K02055	Sediment
K02056	Sediment
K02057	Sediment
K02078	Sediment
K02108	Sediment
K02109	Sediment
K02110	Sediment
K02111	Sediment
K02113	Sediment
K02114	Sediment
K02115	Sediment
K02116	Sediment
K02117	Sediment
K02118	Sediment
K02120	Sediment
K02121	Sediment
K02122	Sediment
K02123	Sediment
K02124	Sediment
K02133	Sediment
K02160	Sediment
K02167	Sediment
K02169	Sediment
K02193	Sediment
K02194	Sediment
K02195	Sediment
K02197	Sediment
K02198	Sediment
K02199	Sediment
K02200	Sediment
K02221	Sediment
K02237	Sediment
K02238	Sediment
K02242	Sediment
K02274	Sediment
K02275	Sediment
K02276	Sediment
K02279	Sediment
K02282	Sediment
K02283	Sediment
K02292	Sediment
K02301	Sediment
K02313	Sediment
K02314	Sediment
K02316	Sediment
K02334	Sediment
K02335	Sediment
K02337	Sediment
K02338	Sediment
K02341	Sediment
K02343	Sediment
K02346	Sediment
K02347	Sediment
K02355	Sediment
K02356	Sediment
K02357	Sediment
K02372	Sediment
K02377	Sediment
K02379	Sediment
K02433	Sediment
K02434	Sediment
K02435	Sediment
K02437	Sediment
K02446	Sediment
K02469	Sediment
K02470	Sediment
K02479	Sediment
K02480	Sediment
K02483	Sediment
K02484	Sediment
K02488	Sediment
K02492	Sediment
K02493	Sediment
K02495	Sediment
K02497	Sediment
K02499	Sediment
K02500	Sediment
K02501	Sediment
K02503	Sediment
K02510	Sediment
K02517	Sediment
K02518	Sediment
K02519	Sediment
K02520	Sediment
K02529	Sediment
K02548	Sediment
K02563	Sediment
K02565	Sediment
K02600	Sediment
K02601	Sediment
K02609	Sediment
K02610	Sediment
K02611	Sediment
K02612	Sediment
K02614	Sediment
K02615	Sediment
K02635	Sediment
K02636	Sediment
K02638	Sediment
K02651	Sediment
K02654	Sediment
K02656	Sediment
K02687	Sediment
K02793	Sediment
K02794	Sediment
K02795	Sediment
K02821	Sediment
K02822	Sediment
K02823	Sediment
K02825	Sediment
K02834	Sediment
K02835	Sediment
K02836	Sediment
K02838	Sediment
K02843	Sediment
K02847	Sediment
K02849	Sediment
K02851	Sediment
K02860	Sediment
K02863	Sediment
K02864	Sediment
K02867	Sediment
K02871	Sediment
K02874	Sediment
K02876	Sediment
K02878	Sediment
K02879	Sediment
K02881	Sediment
K02884	Sediment
K02886	Sediment
K02887	Sediment
K02888	Sediment
K02890	Sediment
K02892	Sediment
K02895	Sediment
K02897	Sediment
K02899	Sediment
K02902	Sediment
K02904	Sediment
K02906	Sediment
K02907	Sediment
K02909	Sediment
K02911	Sediment
K02914	Sediment
K02916	Sediment
K02926	Sediment
K02931	Sediment
K02933	Sediment
K02935	Sediment
K02939	Sediment
K02945	Sediment
K02946	Sediment
K02948	Sediment
K02950	Sediment
K02952	Sediment
K02954	Sediment
K02956	Sediment
K02959	Sediment
K02961	Sediment
K02963	Sediment
K02965	Sediment
K02967	Sediment
K02970	Sediment
K02982	Sediment
K02986	Sediment
K02988	Sediment
K02990	Sediment
K02992	Sediment
K02994	Sediment
K02996	Sediment
K03040	Sediment
K03043	Sediment
K03046	Sediment
K03064	Sediment
K03070	Sediment
K03074	Sediment
K03075	Sediment
K03076	Sediment
K03086	Sediment
K03088	Sediment
K03100	Sediment
K03101	Sediment
K03106	Sediment
K03110	Sediment
K03111	Sediment
K03116	Sediment
K03118	Sediment
K03148	Sediment
K03168	Sediment
K03177	Sediment
K03182	Sediment
K03183	Sediment
K03199	Sediment
K03217	Sediment
K03218	Sediment
K03273	Sediment
K03282	Sediment
K03284	Sediment
K03292	Sediment
K03294	Sediment
K03296	Sediment
K03298	Sediment
K03306	Sediment
K03316	Sediment
K03320	Sediment
K03321	Sediment
K03325	Sediment
K03328	Sediment
K03392	Sediment
K03402	Sediment
K03424	Sediment
K03427	Sediment
K03431	Sediment
K03436	Sediment
K03437	Sediment
K03438	Sediment
K03442	Sediment
K03446	Sediment
K03449	Sediment
K03455	Sediment
K03457	Sediment
K03465	Sediment
K03466	Sediment
K03469	Sediment
K03470	Sediment
K03475	Sediment
K03496	Sediment
K03497	Sediment
K03498	Sediment
K03499	Sediment
K03518	Sediment
K03519	Sediment
K03520	Sediment
K03521	Sediment
K03522	Sediment
K03523	Sediment
K03524	Sediment
K03525	Sediment
K03526	Sediment
K03527	Sediment
K03529	Sediment
K03531	Sediment
K03533	Sediment
K03536	Sediment
K03544	Sediment
K03545	Sediment
K03546	Sediment
K03547	Sediment
K03548	Sediment
K03550	Sediment
K03551	Sediment
K03553	Sediment
K03556	Sediment
K03558	Sediment
K03564	Sediment
K03565	Sediment
K03568	Sediment
K03569	Sediment
K03570	Sediment
K03571	Sediment
K03574	Sediment
K03575	Sediment
K03580	Sediment
K03584	Sediment
K03587	Sediment
K03588	Sediment
K03589	Sediment
K03590	Sediment
K03592	Sediment
K03593	Sediment
K03596	Sediment
K03601	Sediment
K03602	Sediment
K03605	Sediment
K03620	Sediment
K03621	Sediment
K03624	Sediment
K03625	Sediment
K03628	Sediment
K03629	Sediment
K03630	Sediment
K03631	Sediment
K03635	Sediment
K03636	Sediment
K03637	Sediment
K03639	Sediment
K03641	Sediment
K03644	Sediment
K03648	Sediment
K03652	Sediment
K03655	Sediment
K03657	Sediment
K03665	Sediment
K03671	Sediment
K03673	Sediment
K03685	Sediment
K03686	Sediment
K03687	Sediment
K03695	Sediment
K03696	Sediment
K03699	Sediment
K03701	Sediment
K03702	Sediment
K03703	Sediment
K03704	Sediment
K03705	Sediment
K03709	Sediment
K03710	Sediment
K03711	Sediment
K03718	Sediment
K03723	Sediment
K03724	Sediment
K03733	Sediment
K03734	Sediment
K03737	Sediment
K03741	Sediment
K03742	Sediment
K03744	Sediment
K03748	Sediment
K03750	Sediment
K03752	Sediment
K03767	Sediment
[truncated: 1,729 more rows]

## Sheet: Figure 2c-f
Accession	GTDB taxonomical classification R220	GTDB taxonomical classification R202	Completeness%	Contamination	GC%	Estimated genome size (Mbp)	Total genome length	Coding density	Median intergenic spacer	Number of Sigma factors	Number of Rhodopsins	Number of signal transduction	Habitat	Normalized sigma	Normalized signal
GCA-903822495.1	d__Bacteria;p__Chloroflexota;c__Limnocylindria;o__Limnocylindrales;f__CSP1-4;g__CAIJPD01;s__CAIJPD01 sp903822495	d__Bacteria;p__Chloroflexota;c__Ellin6529;o__CSP1-4;f__CSP1-4;g__CAIJPD01;s__CAIJPD01 sp903822495	91.28	0.92	71.65	3.91883	3610320	91.09	54	12	0	6	freshwater	3.06214	1.53107
GCA-903914395.1	d__Bacteria;p__Chloroflexota;c__Limnocylindria;o__Limnocylindrales;f__CSP1-4;g__CAIJPD01;s__CAIJPD01 sp903822495	d__Bacteria;p__Chloroflexota;c__Ellin6529;o__CSP1-4;f__CSP1-4;g__CAIJPD01;s__CAIJPD01 sp903822495	88.84	1.85	71.61	3.88482	3516324	91.61	52	8	0	6	freshwater	2.0593	1.54447
RH-14apr17-90	d__Bacteria;p__Chloroflexota;c__Limnocylindria;o__Limnocylindrales;f__CSP1-4;g__CAIJPD01;s__CAIJPD01 sp947475545	d__Bacteria;p__Chloroflexota;c__Ellin6529;o__CSP1-4;f__CSP1-4;g__;s__	90.37	0.92	71.288	3.51559	3206543	90.59	58	12	0	5	freshwater	3.41336	1.42223
RH-18aug17-119	d__Bacteria;p__Chloroflexota;c__Limnocylindria;o__Limnocylindrales;f__CSP1-4;g__CAIJPD01;s__CAIJPD01 sp947475545	d__Bacteria;p__Chloroflexota;c__Ellin6529;o__CSP1-4;f__CSP1-4;g__;s__	90.28	0.93	71.304	2.97536	2711368	90.92	58	11	0	5	freshwater	3.69704	1.68047
RH-23may17-645	d__Bacteria;p__Chloroflexota;c__Limnocylindria;o__Limnocylindrales;f__CSP1-4;g__CAIJPD01;s__CAIJPD01 sp947475545	d__Bacteria;p__Chloroflexota;c__Ellin6529;o__CSP1-4;f__CSP1-4;g__;s__	91.28	0.92	71.285	3.47533	3201736	90.53	58	12	0	5	freshwater	3.45291	1.43871
RH-26jul17-165	d__Bacteria;p__Chloroflexota;c__Limnocylindria;o__Limnocylindrales;f__CSP1-4;g__CAIJPD01;s__CAIJPD01 sp947475545	d__Bacteria;p__Chloroflexota;c__Ellin6529;o__CSP1-4;f__CSP1-4;g__;s__	92.72	0.93	71.348	3.00636	2813663	90.75	55	8	0	5	freshwater	2.66103	1.66314
RH-27jun17-437	d__Bacteria;p__Chloroflexota;c__Limnocylindria;o__Limnocylindrales;f__CSP1-4;g__CAIJPD01;s__CAIJPD01 sp947475545	d__Bacteria;p__Chloroflexota;c__Ellin6529;o__CSP1-4;f__CSP1-4;g__;s__	93.98	0.93	71.263	3.39486	3220440	90.53	58	12	0	5	freshwater	3.53475	1.47281
GCA-903891385.1	d__Bacteria;p__Chloroflexota;c__Limnocylindria;o__Limnocylindrales;f__CSP1-4;g__CAIXZV01;s__CAIXZV01 sp903924005	d__Bacteria;p__Chloroflexota;c__Ellin6529;o__CSP1-4;f__CSP1-4;g__CAIXZV01;s__CAIXZV01 sp903924005	82.58	4.34	68.91	4.04148	3488875	91.64	44	17	0	7	freshwater	4.20638	1.73204
GCA-903924005.1	d__Bacteria;p__Chloroflexota;c__Limnocylindria;o__Limnocylindrales;f__CSP1-4;g__CAIXZV01;s__CAIXZV01 sp903924005	d__Bacteria;p__Chloroflexota;c__Ellin6529;o__CSP1-4;f__CSP1-4;g__CAIXZV01;s__CAIXZV01 sp903924005	82.7	1.85	68.86	4.24284	3574962	91.73	43	20	0	7	freshwater	4.71383	1.64984
GCA-903929625.1	d__Bacteria;p__Chloroflexota;c__Limnocylindria;o__Limnocylindrales;f__CSP1-4;g__CAIXZV01;s__CAIXZV01 sp903924005	d__Bacteria;p__Chloroflexota;c__Ellin6529;o__CSP1-4;f__CSP1-4;g__CAIXZV01;s__CAIXZV01 sp903924005	85.92	2.78	68.83	4.03979	3570237	91.54	43	17	0	7	freshwater	4.20814	1.73276
GCA-903833645.1	d__Bacteria;p__Chloroflexota;c__Limnocylindria;o__Limnocylindrales;f__CSP1-4;g__CAIXZV01;s__CAIXZV01 sp903925955	d__Bacteria;p__Chloroflexota;c__Ellin6529;o__CSP1-4;f__CSP1-4;g__CAIXZV01;s__CAIXZV01 sp903925955	91.94	3.24	68.72	3.80821	3618509	91.94	40	12	0	8	freshwater	3.15109	2.10072
GCA-903901465.1	d__Bacteria;p__Chloroflexota;c__Limnocylindria;o__Limnocylindrales;f__CSP1-4;g__CAIXZV01;s__CAIXZV01 sp903925955	d__Bacteria;p__Chloroflexota;c__Ellin6529;o__CSP1-4;f__CSP1-4;g__CAIXZV01;s__CAIXZV01 sp903925955	81.74	1.85	68.75	3.97006	3306295	92.1	38	15	0	7	freshwater	3.77828	1.7632
GCA-903925955.1	d__Bacteria;p__Chloroflexota;c__Limnocylindria;o__Limnocylindrales;f__CSP1-4;g__CAIXZV01;s__CAIXZV01 sp903925955	d__Bacteria;p__Chloroflexota;c__Ellin6529;o__CSP1-4;f__CSP1-4;g__CAIXZV01;s__CAIXZV01 sp903925955	95.83	2.06	68.71	3.71906	3638933	92.02	39	15	0	7	freshwater	4.03328	1.8822
GCA-903931025.1	d__Bacteria;p__Chloroflexota;c__Limnocylindria;o__Limnocylindrales;f__CSP1-4;g__CAIXZV01;s__CAIXZV01 sp903925955	d__Bacteria;p__Chloroflexota;c__Ellin6529;o__CSP1-4;f__CSP1-4;g__CAIXZV01;s__CAIXZV01 sp903925955	83.69	1.95	68.72	3.76592	3214376	91.74	41	10	0	7	freshwater	2.6554	1.85878
GCA-903859655.1	d__Bacteria;p__Chloroflexota;c__Limnocylindria;o__Limnocylindrales;f__CSP1-4;g__CAIXZV01;s__CAIXZV01 sp903930745	d__Bacteria;p__Chloroflexota;c__Ellin6529;o__CSP1-4;f__CSP1-4;g__CAIXZV01;s__CAIXZV01 sp903930745	93.98	4.63	71.79	3.96994	3912080	91.48	51	18	0	7	freshwater	4.53407	1.76325
GCA-903928775.1	d__Bacteria;p__Chloroflexota;c__Limnocylindria;o__Limnocylindrales;f__CSP1-4;g__CAIXZV01;s__CAIXZV01 sp903930745	d__Bacteria;p__Chloroflexota;c__Ellin6529;o__CSP1-4;f__CSP1-4;g__CAIXZV01;s__CAIXZV01 sp903930745	89.35	2.93	71.79	4.0816	3756991	91.32	52	18	0	7	freshwater	4.41003	1.71501
GCA-903930745.1	d__Bacteria;p__Chloroflexota;c__Limnocylindria;o__Limnocylindrales;f__CSP1-4;g__CAIXZV01;s__CAIXZV01 sp903930745	d__Bacteria;p__Chloroflexota;c__Ellin6529;o__CSP1-4;f__CSP1-4;g__CAIXZV01;s__CAIXZV01 sp903930745	86.27	2.88	71.79	4.18494	3717409	91.63	51	17	0	7	freshwater	4.06219	1.67266
GCA-903928275.1	d__Bacteria;p__Chloroflexota;c__Limnocylindria;o__Limnocylindrales;f__CSP1-4;g__CAIYQJ01;s__CAIYQJ01 sp903928275	d__Bacteria;p__Chloroflexota;c__Ellin6529;o__CSP1-4;f__CSP1-4;g__CAIYQJ01;s__CAIYQJ01 sp903928275	93.2	2.78	72.63	3.61026	3460975	91.09	59	7	0	7	freshwater	1.93892	1.93892
GCA-001794945.1	d__Bacteria;p__Chloroflexota;c__Limnocylindria;o__Limnocylindrales;f__CSP1-4;g__GWC2-73-18;s__GWC2-73-18 sp001794945	d__Bacteria;p__Chloroflexota;c__Ellin6529;o__CSP1-4;f__CSP1-4;g__GWC2-73-18;s__GWC2-73-18 sp001794945	89.35	0.93	72.9	3.25294	2933784	90.2	36	10	0	6	freshwater	3.07414	1.84449
GCA-001795245.1	d__Bacteria;p__Chloroflexota;c__Limnocylindria;o__Limnocylindrales;f__CSP1-4;g__UBA5189;s__UBA5189 sp001795245	d__Bacteria;p__Chloroflexota;c__Ellin6529;o__CSP1-4;f__CSP1-4;g__UBA5189;s__UBA5189 sp001795245	78.36	2.78	70.49	3.58203	2887142	86.12	61	23	0	6	freshwater	6.42094	1.67503
GCA-004297395.1	d__Bacteria;p__Chloroflexota;c__Limnocylindria;o__Limnocylindrales;f__CSP1-4;g__UBA5189;s__UBA5189 sp004297395	d__Bacteria;p__Chloroflexota;c__Ellin6529;o__CSP1-4;f__CSP1-4;g__UBA5189;s__UBA5189 sp004297395	89.18	6.22	71.6	3.24017	3081237	91.23	47	32	0	6	freshwater	9.87602	1.85175
GCA-004298915.1	d__Bacteria;p__Chloroflexota;c__Limnocylindria;o__Limnocylindrales;f__CSP1-4;g__UBA5189;s__UBA5189 sp004298915	d__Bacteria;p__Chloroflexota;c__Ellin6529;o__CSP1-4;f__CSP1-4;g__UBA5189;s__UBA5189 sp004298915	79.66	5.59	69.39	3.05363	2576554	92.54	40	23	0	3	freshwater	7.53201	0.982436
GCA-013822395.1	d__Bacteria;p__Chloroflexota;c__Limnocylindria;o__Limnocylindrales;f__CSP1-4;g__UBA5189;s__UBA5189 sp013822395	d__Bacteria;p__Chloroflexota;c__Ellin6529;o__CSP1-4;f__CSP1-4;g__UBA5189;s__UBA5189 sp013822395	69.44	0.93	70.62	4.18681	2934614	89.78	44	14	0	5	freshwater	3.34383	1.19423
GCA-001443375.1	d__Bacteria;p__Chloroflexota;c__Limnocylindria;o__Limnocylindrales;f__CSP1-4;g__CSP1-4;s__CSP1-4 sp001443375	d__Bacteria;p__Chloroflexota;c__Ellin6529;o__CSP1-4;f__CSP1-4;g__CSP1-4;s__CSP1-4 sp001443375	90.28	2.31	71.84	2.79768	2585469	92.22	27	12	0	4	sediment	4.28927	1.42976
GCA-004525275.1	d__Bacteria;p__Chloroflexota;c__Limnocylindria;o__Limnocylindrales;f__CSP1-4;g__SPCO01;s__SPCO01 sp004525275	d__Bacteria;p__Chloroflexota;c__Ellin6529;o__CSP1-4;f__CSP1-4;g__SPCO01;s__SPCO01 sp004525275	67.46	0.32	67.2	2.3335	1579235	94.58	20	11	0	3	sediment	4.71394	1.28562
GCA-003247655.1	d__Bacteria;p__Chloroflexota;c__Limnocylindria;o__Limnocylindrales;f__CSP1-4;g__UBA5189;s__UBA5189 sp003250155	d__Bacteria;p__Chloroflexota;c__Ellin6529;o__CSP1-4;f__CSP1-4;g__UBA5189;s__UBA5189 sp003250155	86.11	4.38	71.44	3.35863	3024596	93.74	29	24	0	4	sediment	7.14576	1.19096
GCA-003250155.1	d__Bacteria;p__Chloroflexota;c__Limnocylindria;o__Limnocylindrales;f__CSP1-4;g__UBA5189;s__UBA5189 sp003250155	d__Bacteria;p__Chloroflexota;c__Ellin6529;o__CSP1-4;f__CSP1-4;g__UBA5189;s__UBA5189 sp003250155	66.67	0	71.71	2.82573	1883916	94.27	26	19	0	3	sediment	6.72392	1.06167
GCA-012026785.1	d__Bacteria;p__Chloroflexota;c__Limnocylindria;o__Limnocylindrales;f__CSP1-4;g__UBA5189;s__UBA5189 sp012026785	d__Bacteria;p__Chloroflexota;c__Ellin6529;o__CSP1-4;f__CSP1-4;g__UBA5189;s__UBA5189 sp012026785	92.87	2.78	70.66	3.95146	3774659	91.76	31	27	0	6	sediment	6.83291	1.51843
GCA-005881055.1	d__Bacteria;p__Chloroflexota;c__Limnocylindria;o__Limnocylindrales;f__CSP1-4;g__C-114;s__C-114 sp005881055	d__Bacteria;p__Chloroflexota;c__Ellin6529;o__CSP1-4;f__CSP1-4;g__C-114;s__C-114 sp005881055	73.94	0.93	71.08	3.16007	2358486	89.64	54	16	0	4	soil	5.06319	1.2658
GCA-005880805.1	d__Bacteria;p__Chloroflexota;c__Limnocylindria;o__Limnocylindrales;f__CSP1-4;g__CF-16;s__CF-16 sp005880805	d__Bacteria;p__Chloroflexota;c__Ellin6529;o__CSP1-4;f__CSP1-4;g__CF-16;s__CF-16 sp005880805	87.19	1.85	68.73	3.09193	2746667	90.09	50	15	0	4	soil	4.85134	1.29369
GCA-005883615.1	d__Bacteria;p__Chloroflexota;c__Limnocylindria;o__Limnocylindrales;f__CSP1-4;g__CF-16;s__CF-16 sp005883615	d__Bacteria;p__Chloroflexota;c__Ellin6529;o__CSP1-4;f__CSP1-4;g__CF-16;s__CF-16 sp005883615	95.83	0.93	68.01	3.16463	3061135	91.65	46	14	0	5	soil	4.4239	1.57996
GCA-005882635.1	d__Bacteria;p__Chloroflexota;c__Limnocylindria;o__Limnocylindrales;f__CSP1-4;g__CF-46;s__CF-46 sp005882635	d__Bacteria;p__Chloroflexota;c__Ellin6529;o__CSP1-4;f__CSP1-4;g__CF-46;s__CF-46 sp005882635	94.91	2.78	70.81	3.25355	3176242	91.59	38	24	0	5	soil	7.37656	1.53678
GCA-013695505.1	d__Bacteria;p__Chloroflexota;c__Limnocylindria;o__Limnocylindrales;f__CSP1-4;g__CF-46;s__CF-46 sp013695505	d__Bacteria;p__Chloroflexota;c__Ellin6529;o__CSP1-4;f__CSP1-4;g__CF-46;s__CF-46 sp013695505	60.74	0.93	69.52	4.13512	2535247	90.49	62.5	17	0	6	soil	4.11113	1.45099
GCA-013698095.1	d__Bacteria;p__Chloroflexota;c__Limnocylindria;o__Limnocylindrales;f__CSP1-4;g__CF-46;s__CF-46 sp013698095	d__Bacteria;p__Chloroflexota;c__Ellin6529;o__CSP1-4;f__CSP1-4;g__CF-46;s__CF-46 sp013698095	96.09	2.78	69.47	3.95947	3913453	90.36	44	37	0	6	soil	9.34467	1.51535
GCA-003141245.1	d__Bacteria;p__Chloroflexota;c__Limnocylindria;o__Limnocylindrales;f__CSP1-4;g__Fen-1039;s__Fen-1039 sp003141245	d__Bacteria;p__Chloroflexota;c__Ellin6529;o__CSP1-4;f__CSP1-4;g__Fen-1039;s__Fen-1039 sp003141245	93.78	2.78	68.24	2.63535	2542101	88.87	64	23	0	5	soil	8.7275	1.89728
GCA-003141455.1	d__Bacteria;p__Chloroflexota;c__Limnocylindria;o__Limnocylindrales;f__CSP1-4;g__Fen-1039;s__Fen-1039 sp003141455	d__Bacteria;p__Chloroflexota;c__Ellin6529;o__CSP1-4;f__CSP1-4;g__Fen-1039;s__Fen-1039 sp003141455	94.8	1.39	67.67	3.19249	3069137	88.9	67	28	0	6	soil	8.7706	1.87941
GCA-003142555.1	d__Bacteria;p__Chloroflexota;c__Limnocylindria;o__Limnocylindrales;f__CSP1-4;g__Fen-1039;s__Fen-1039 sp003141455	d__Bacteria;p__Chloroflexota;c__Ellin6529;o__CSP1-4;f__CSP1-4;g__Fen-1039;s__Fen-1039 sp003141455	90.43	1.39	67.59	3.34466	3067214	88.59	69	30	0	7	soil	8.96951	2.09289
GCA-003141955.1	d__Bacteria;p__Chloroflexota;c__Limnocylindria;o__Limnocylindrales;f__CSP1-4;g__Fen-1039;s__Fen-1039 sp003141955	d__Bacteria;p__Chloroflexota;c__Ellin6529;o__CSP1-4;f__CSP1-4;g__Fen-1039;s__Fen-1039 sp003141955	94.8	2.78	68.7	2.87195	2800466	88.42	70	34	0	6	soil	11.8386	2.08917
GCA-003154815.1	d__Bacteria;p__Chloroflexota;c__Limnocylindria;o__Limnocylindrales;f__CSP1-4;g__Fen-1039;s__Fen-1039 sp003141955	d__Bacteria;p__Chloroflexota;c__Ellin6529;o__CSP1-4;f__CSP1-4;g__Fen-1039;s__Fen-1039 sp003141955	71.4	2.78	68.59	3.54773	2605514	88.15	76	30	0	7	soil	8.45611	1.97309
GCA-003142755.1	d__Bacteria;p__Chloroflexota;c__Limnocylindria;o__Limnocylindrales;f__CSP1-4;g__Fen-1039;s__Fen-1039 sp003142755	d__Bacteria;p__Chloroflexota;c__Ellin6529;o__CSP1-4;f__CSP1-4;g__Fen-1039;s__Fen-1039 sp003142755	89.81	1.85	67.4	3.2991	3018773	88.64	70	33	0	5	soil	10.0027	1.51556
GCA-003171455.1	d__Bacteria;p__Chloroflexota;c__Limnocylindria;o__Limnocylindrales;f__CSP1-4;g__Fen-1039;s__Fen-1039 sp003142755	d__Bacteria;p__Chloroflexota;c__Ellin6529;o__CSP1-4;f__CSP1-4;g__Fen-1039;s__Fen-1039 sp003142755	90.38	6.48	67.67	2.99738	2896743	88.27	70	33	0	5	soil	11.0096	1.66812
GCA-003152995.1	d__Bacteria;p__Chloroflexota;c__Limnocylindria;o__Limnocylindrales;f__CSP1-4;g__Fen-1039;s__Fen-1039 sp003152995	d__Bacteria;p__Chloroflexota;c__Ellin6529;o__CSP1-4;f__CSP1-4;g__Fen-1039;s__Fen-1039 sp003152995	84.08	0.93	67.45	3.59076	3047450	88.93	76	45	0	6	soil	12.5322	1.67096
GCA-003153755.1	d__Bacteria;p__Chloroflexota;c__Limnocylindria;o__Limnocylindrales;f__CSP1-4;g__Fen-1039;s__Fen-1039 sp003153755	d__Bacteria;p__Chloroflexota;c__Ellin6529;o__CSP1-4;f__CSP1-4;g__Fen-1039;s__Fen-1039 sp003153755	83.06	4.63	67.04	3.78519	3296615	89.3	68	39	0	8	soil	10.3033	2.1135
GCA-003156975.1	d__Bacteria;p__Chloroflexota;c__Limnocylindria;o__Limnocylindrales;f__CSP1-4;g__Fen-1039;s__Fen-1039 sp003156975	d__Bacteria;p__Chloroflexota;c__Ellin6529;o__CSP1-4;f__CSP1-4;g__Fen-1039;s__Fen-1039 sp003156975	89.36	1.85	66.56	3.04798	2775010	89.18	68	33	0	5	soil	10.8269	1.64043
GCA-003157175.1	d__Bacteria;p__Chloroflexota;c__Limnocylindria;o__Limnocylindrales;f__CSP1-4;g__Fen-1039;s__Fen-1039 sp003157175	d__Bacteria;p__Chloroflexota;c__Ellin6529;o__CSP1-4;f__CSP1-4;g__Fen-1039;s__Fen-1039 sp003157175	79.5	2.78	68.21	2.90933	2379053	87.75	74	17	0	6	soil	5.84327	2.06233
GCA-003165825.1	d__Bacteria;p__Chloroflexota;c__Limnocylindria;o__Limnocylindrales;f__CSP1-4;g__Fen-1039;s__Fen-1039 sp003157175	d__Bacteria;p__Chloroflexota;c__Ellin6529;o__CSP1-4;f__CSP1-4;g__Fen-1039;s__Fen-1039 sp003157175	74.78	3.06	68.09	3.44204	2655204	88.64	76	22	0	6	soil	6.39157	1.74315
GCA-003157875.1	d__Bacteria;p__Chloroflexota;c__Limnocylindria;o__Limnocylindrales;f__CSP1-4;g__Fen-1039;s__Fen-1039 sp003157875	d__Bacteria;p__Chloroflexota;c__Ellin6529;o__CSP1-4;f__CSP1-4;g__Fen-1039;s__Fen-1039 sp003157875	78.48	4.95	67.59	3.70934	3062696	89.6	61.5	23	0	5	soil	6.20056	1.34795
GCA-003155555.1	d__Bacteria;p__Chloroflexota;c__Limnocylindria;o__Limnocylindrales;f__CSP1-4;g__Fen-1039;s__Fen-1039 sp003158295	d__Bacteria;p__Chloroflexota;c__Ellin6529;o__CSP1-4;f__CSP1-4;g__Fen-1039;s__Fen-1039 sp003158295	72.82	2.75	67.89	3.41878	2559951	88.82	70	28	0	6	soil	8.19007	1.75501
GCA-003157935.1	d__Bacteria;p__Chloroflexota;c__Limnocylindria;o__Limnocylindrales;f__CSP1-4;g__Fen-1039;s__Fen-1039 sp003158295	d__Bacteria;p__Chloroflexota;c__Ellin6529;o__CSP1-4;f__CSP1-4;g__Fen-1039;s__Fen-1039 sp003158295	72.15	0	67.89	3.50552	2529231	89.08	70	26	0	6	soil	7.41688	1.71159
GCA-003158295.1	d__Bacteria;p__Chloroflexota;c__Limnocylindria;o__Limnocylindrales;f__CSP1-4;g__Fen-1039;s__Fen-1039 sp003158295	d__Bacteria;p__Chloroflexota;c__Ellin6529;o__CSP1-4;f__CSP1-4;g__Fen-1039;s__Fen-1039 sp003158295	91.52	2.78	67.87	2.88816	2718830	88.85	70	29	0	6	soil	10.041	2.07745
GCA-003158575.1	d__Bacteria;p__Chloroflexota;c__Limnocylindria;o__Limnocylindrales;f__CSP1-4;g__Fen-1039;s__Fen-1039 sp003158295	d__Bacteria;p__Chloroflexota;c__Ellin6529;o__CSP1-4;f__CSP1-4;g__Fen-1039;s__Fen-1039 sp003158295	91.03	2.78	67.86	2.9256	2739323	88.99	69.5	28	0	6	soil	9.5707	2.05086
GCA-003170695.1	d__Bacteria;p__Chloroflexota;c__Limnocylindria;o__Limnocylindrales;f__CSP1-4;g__Fen-1039;s__Fen-1039 sp003158295	d__Bacteria;p__Chloroflexota;c__Ellin6529;o__CSP1-4;f__CSP1-4;g__Fen-1039;s__Fen-1039 sp003158295	81.49	4.59	67.73	3.01586	2575854	89.1	73	27	0	6	soil	8.95268	1.98948
GCA-003158495.1	d__Bacteria;p__Chloroflexota;c__Limnocylindria;o__Limnocylindrales;f__CSP1-4;g__Fen-1039;s__Fen-1039 sp003158495	d__Bacteria;p__Chloroflexota;c__Ellin6529;o__CSP1-4;f__CSP1-4;g__Fen-1039;s__Fen-1039 sp003158495	80.68	1.85	67.49	4.00448	3291710	87.68	79	30	0	5	soil	7.49161	1.2486
GCA-003158675.1	d__Bacteria;p__Chloroflexota;c__Limnocylindria;o__Limnocylindrales;f__CSP1-4;g__Fen-1039;s__Fen-1039 sp003158675	d__Bacteria;p__Chloroflexota;c__Ellin6529;o__CSP1-4;f__CSP1-4;g__Fen-1039;s__Fen-1039 sp003158675	91.03	0.93	67.19	3.02403	2778618	89.5	66	33	0	6	soil	10.9126	1.98411
GCA-003158875.1	d__Bacteria;p__Chloroflexota;c__Limnocylindria;o__Limnocylindrales;f__CSP1-4;g__Fen-1039;s__Fen-1039 sp003158875	d__Bacteria;p__Chloroflexota;c__Ellin6529;o__CSP1-4;f__CSP1-4;g__Fen-1039;s__Fen-1039 sp003158875	80.25	2.29	65.94	3.21928	2644018	90.38	60	13	0	5	soil	4.03817	1.55314
GCA-003137015.1	d__Bacteria;p__Chloroflexota;c__Limnocylindria;o__Limnocylindrales;f__CSP1-4;g__Fen-1039;s__Fen-1039 sp003165675	d__Bacteria;p__Chloroflexota;c__Ellin6529;o__CSP1-4;f__CSP1-4;g__Fen-1039;s__Fen-1039 sp003165675	82.57	0.93	67.95	2.42361	2019957	88.76	75	18	0	5	soil	7.42695	2.06304
GCA-003154695.1	d__Bacteria;p__Chloroflexota;c__Limnocylindria;o__Limnocylindrales;f__CSP1-4;g__Fen-1039;s__Fen-1039 sp003165675	d__Bacteria;p__Chloroflexota;c__Ellin6529;o__CSP1-4;f__CSP1-4;g__Fen-1039;s__Fen-1039 sp003165675	84.76	3.7	67.93	2.70382	2379811	89.01	74	19	0	7	soil	7.02709	2.58893
GCA-003155435.1	d__Bacteria;p__Chloroflexota;c__Limnocylindria;o__Limnocylindrales;f__CSP1-4;g__Fen-1039;s__Fen-1039 sp003165675	d__Bacteria;p__Chloroflexota;c__Ellin6529;o__CSP1-4;f__CSP1-4;g__Fen-1039;s__Fen-1039 sp003165675	83.2	1.85	67.89	2.69966	2288452	88.94	73.5	20	0	6	soil	7.40835	2.2225
GCA-003156995.1	d__Bacteria;p__Chloroflexota;c__Limnocylindria;o__Limnocylindrales;f__CSP1-4;g__Fen-1039;s__Fen-1039 sp003165675	d__Bacteria;p__Chloroflexota;c__Ellin6529;o__CSP1-4;f__CSP1-4;g__Fen-1039;s__Fen-1039 sp003165675	85.39	0.93	67.88	2.59929	2240369	88.93	75	17	0	6	soil	6.54025	2.30832
GCA-003157855.1	d__Bacteria;p__Chloroflexota;c__Limnocylindria;o__Limnocylindrales;f__CSP1-4;g__Fen-1039;s__Fen-1039 sp003165675	d__Bacteria;p__Chloroflexota;c__Ellin6529;o__CSP1-4;f__CSP1-4;g__Fen-1039;s__Fen-1039 sp003165675	88.38	1.85	67.8	2.4554	2210986	88.43	73	19	0	7	soil	7.73805	2.85086
GCA-003158555.1	d__Bacteria;p__Chloroflexota;c__Limnocylindria;o__Limnocylindrales;f__CSP1-4;g__Fen-1039;s__Fen-1039 sp003165675	d__Bacteria;p__Chloroflexota;c__Ellin6529;o__CSP1-4;f__CSP1-4;g__Fen-1039;s__Fen-1039 sp003165675	83.21	0.93	67.82	2.58519	2171329	88.67	77	18	0	6	soil	6.96274	2.32091
GCA-003162565.1	d__Bacteria;p__Chloroflexota;c__Limnocylindria;o__Limnocylindrales;f__CSP1-4;g__Fen-1039;s__Fen-1039 sp003165675	d__Bacteria;p__Chloroflexota;c__Ellin6529;o__CSP1-4;f__CSP1-4;g__Fen-1039;s__Fen-1039 sp003165675	83.65	1.83	67.89	2.7194	2317180	89.35	74	16	0	6	soil	5.88366	2.20637
GCA-003162715.1	d__Bacteria;p__Chloroflexota;c__Limnocylindria;o__Limnocylindrales;f__CSP1-4;g__Fen-1039;s__Fen-1039 sp003165675	d__Bacteria;p__Chloroflexota;c__Ellin6529;o__CSP1-4;f__CSP1-4;g__Fen-1039;s__Fen-1039 sp003165675	81.96	0.93	68	2.46902	2042607	89.09	71	16	0	6	soil	6.4803	2.43011
GCA-003165505.1	d__Bacteria;p__Chloroflexota;c__Limnocylindria;o__Limnocylindrales;f__CSP1-4;g__Fen-1039;s__Fen-1039 sp003165675	d__Bacteria;p__Chloroflexota;c__Ellin6529;o__CSP1-4;f__CSP1-4;g__Fen-1039;s__Fen-1039 sp003165675	91.05	2.16	67.87	2.53107	2355413	88.51	77	21	0	6	soil	8.2969	2.37054
GCA-003165675.1	d__Bacteria;p__Chloroflexota;c__Limnocylindria;o__Limnocylindrales;f__CSP1-4;g__Fen-1039;s__Fen-1039 sp003165675	d__Bacteria;p__Chloroflexota;c__Ellin6529;o__CSP1-4;f__CSP1-4;g__Fen-1039;s__Fen-1039 sp003165675	91.38	1.23	67.85	2.53953	2349525	88.55	75	18	0	6	soil	7.08792	2.36264
GCA-003167665.1	d__Bacteria;p__Chloroflexota;c__Limnocylindria;o__Limnocylindrales;f__CSP1-4;g__Fen-1039;s__Fen-1039 sp003165675	d__Bacteria;p__Chloroflexota;c__Ellin6529;o__CSP1-4;f__CSP1-4;g__Fen-1039;s__Fen-1039 sp003165675	85.11	2.16	67.97	2.58253	2246519	88.73	75	19	0	6	soil	7.35712	2.3233
GCA-003169285.1	d__Bacteria;p__Chloroflexota;c__Limnocylindria;o__Limnocylindrales;f__CSP1-4;g__Fen-1039;s__Fen-1039 sp003165675	d__Bacteria;p__Chloroflexota;c__Ellin6529;o__CSP1-4;f__CSP1-4;g__Fen-1039;s__Fen-1039 sp003165675	73.28	0.19	67.98	2.65551	1949665	89.39	75	15	0	6	soil	5.64862	2.25945
GCA-003171035.1	d__Bacteria;p__Chloroflexota;c__Limnocylindria;o__Limnocylindrales;f__CSP1-4;g__Fen-1039;s__Fen-1039 sp003171035	d__Bacteria;p__Chloroflexota;c__Ellin6529;o__CSP1-4;f__CSP1-4;g__Fen-1039;s__Fen-1039 sp003171035	84.69	1.85	67.11	3.38553	2921251	89.38	64	26	0	6	soil	7.67974	1.77225
GCA-003142735.1	d__Bacteria;p__Chloroflexota;c__Limnocylindria;o__Limnocylindrales;f__CSP1-4;g__Fen-1039;s__Fen-1039 sp003171065	d__Bacteria;p__Chloroflexota;c__Ellin6529;o__CSP1-4;f__CSP1-4;g__Fen-1039;s__Fen-1039 sp003171065	86.02	6.48	68.1	3.73544	3435866	87.67	80	38	1	6	soil	10.1728	1.60624
GCA-003171065.1	d__Bacteria;p__Chloroflexota;c__Limnocylindria;o__Limnocylindrales;f__CSP1-4;g__Fen-1039;s__Fen-1039 sp003171065	d__Bacteria;p__Chloroflexota;c__Ellin6529;o__CSP1-4;f__CSP1-4;g__Fen-1039;s__Fen-1039 sp003171065	94.28	0.93	68.33	3.17708	3023465	87.84	80	35	1	6	soil	11.0164	1.88853
GCA-003171255.1	d__Bacteria;p__Chloroflexota;c__Limnocylindria;o__Limnocylindrales;f__CSP1-4;g__Fen-1039;s__Fen-1039 sp003171255	d__Bacteria;p__Chloroflexota;c__Ellin6529;o__CSP1-4;f__CSP1-4;g__Fen-1039;s__Fen-1039 sp003171255	77.74	1.72	67.55	3.23146	2556102	88.99	69	22	0	5	soil	6.80807	1.54729
GCA-013695255.1	d__Bacteria;p__Chloroflexota;c__Limnocylindria;o__Limnocylindrales;f__CSP1-4;g__JACDAV01;s__JACDAV01 sp013695255	d__Bacteria;p__Chloroflexota;c__Ellin6529;o__CSP1-4;f__CSP1-4;g__JACDAV01;s__JACDAV01 sp013695255	82.25	1.13	71.92	2.82076	2346595	92.62	40	20	0	4	soil	7.09028	1.41806
GCA-013694835.1	d__Bacteria;p__Chloroflexota;c__Limnocylindria;o__Limnocylindrales;f__CSP1-4;g__JACDBP01;s__JACDBP01 sp013694835	d__Bacteria;p__Chloroflexota;c__Ellin6529;o__CSP1-4;f__CSP1-4;g__JACDBP01;s__JACDBP01 sp013694835	66.98	3.37	69.84	2.9331	2033103	92.58	42	10	0	3	soil	3.40937	1.02281
GCA-013815585.1	d__Bacteria;p__Chloroflexota;c__Limnocylindria;o__Limnocylindrales;f__CSP1-4;g__JACDFU01;s__JACDFU01 sp013815585	d__Bacteria;p__Chloroflexota;c__Ellin6529;o__CSP1-4;f__CSP1-4;g__JACDFU01;s__JACDFU01 sp013815585	85.32	1.38	68.4	2.96513	2565247	90.38	41	22	0	3	soil	7.41958	1.01176
GCA-003131785.1	d__Bacteria;p__Chloroflexota;c__Limnocylindria;o__Limnocylindrales;f__CSP1-4;g__Palsa-1032;s__Palsa-1032 sp003169735	d__Bacteria;p__Chloroflexota;c__Ellin6529;o__CSP1-4;f__CSP1-4;g__Palsa-1032;s__Palsa-1032 sp003169735	87.49	0.93	68.52	3.43709	3035335	91.04	32	18	0	5	soil	5.23699	1.45472
GCA-003131865.1	d__Bacteria;p__Chloroflexota;c__Limnocylindria;o__Limnocylindrales;f__CSP1-4;g__Palsa-1032;s__Palsa-1032 sp003169735	d__Bacteria;p__Chloroflexota;c__Ellin6529;o__CSP1-4;f__CSP1-4;g__Palsa-1032;s__Palsa-1032 sp003169735	71.81	0.93	68.44	3.83504	2779792	90.76	33	18	0	5	soil	4.69357	1.30377
GCA-003169735.1	d__Bacteria;p__Chloroflexota;c__Limnocylindria;o__Limnocylindrales;f__CSP1-4;g__Palsa-1032;s__Palsa-1032 sp003169735	d__Bacteria;p__Chloroflexota;c__Ellin6529;o__CSP1-4;f__CSP1-4;g__Palsa-1032;s__Palsa-1032 sp003169735	95.06	2.78	68.6	3.13241	3062812	91.7	31	19	0	5	soil	6.06562	1.59622
GCA-013696275.1	d__Bacteria;p__Chloroflexota;c__Limnocylindria;o__Limnocylindrales;f__CSP1-4;g__Palsa-1032;s__Palsa-1032 sp013696275	d__Bacteria;p__Chloroflexota;c__Ellin6529;o__CSP1-4;f__CSP1-4;g__Palsa-1032;s__Palsa-1032 sp013696275	87.86	1.23	67.87	2.64984	2357144	92.06	32	5	0	3	soil	1.8869	1.13214
GCA-013696945.1	d__Bacteria;p__Chloroflexota;c__Limnocylindria;o__Limnocylindrales;f__CSP1-4;g__Palsa-1032;s__Palsa-1032 sp013696945	d__Bacteria;p__Chloroflexota;c__Ellin6529;o__CSP1-4;f__CSP1-4;g__Palsa-1032;s__Palsa-1032 sp013696945	64.2	0.93	69.77	2.71613	1760124	93.5	23	11	0	3	soil	4.04988	1.10451
GCA-013813905.1	d__Bacteria;p__Chloroflexota;c__Limnocylindria;o__Limnocylindrales;f__CSP1-4;g__Palsa-1032;s__Palsa-1032 sp013813905	d__Bacteria;p__Chloroflexota;c__Ellin6529;o__CSP1-4;f__CSP1-4;g__Palsa-1032;s__Palsa-1032 sp013813905	68.16	1.83	69.58	1.90217	1320688	92.72	24	5	0	2	soil	2.62858	1.05143
GCA-003152165.1	d__Bacteria;p__Chloroflexota;c__Limnocylindria;o__Limnocylindrales;f__CSP1-4;g__Palsa-1033;s__Palsa-1033 sp003152165	d__Bacteria;p__Chloroflexota;c__Ellin6529;o__CSP1-4;f__CSP1-4;g__Palsa-1033;s__Palsa-1033 sp003152165	92.35	1.39	68.28	3.84821	3603921	88.66	46	13	0	7	soil	3.37819	1.81903
GCA-003169655.1	d__Bacteria;p__Chloroflexota;c__Limnocylindria;o__Limnocylindrales;f__CSP1-4;g__Palsa-1033;s__Palsa-1033 sp003169655	d__Bacteria;p__Chloroflexota;c__Ellin6529;o__CSP1-4;f__CSP1-4;g__Palsa-1033;s__Palsa-1033 sp003169655	88.5	0.08	69.14	3.77635	3344747	89.65	40	34	0	5	soil	9.0034	1.32403
GCA-013698385.1	d__Bacteria;p__Chloroflexota;c__Limnocylindria;o__Limnocylindrales;f__CSP1-4;g__SPCO01;s__SPCO01 sp013698385	d__Bacteria;p__Chloroflexota;c__Ellin6529;o__CSP1-4;f__CSP1-4;g__SPCO01;s__SPCO01 sp013698385	74.33	4.61	69.44	2.68759	2094227	92.66	28	9	0	6	soil	3.34873	2.23249
GCA-002413045.1	d__Bacteria;p__Chloroflexota;c__Limnocylindria;o__Limnocylindrales;f__CSP1-4;g__UBA5189;s__UBA5189 sp002413045	d__Bacteria;p__Chloroflexota;c__Ellin6529;o__CSP1-4;f__CSP1-4;g__UBA5189;s__UBA5189 sp002413045	86.64	1.39	69.54	3.44782	3029297	90.84	28	27	0	4	soil	7.83104	1.16015
GCA-005889475.1	d__Bacteria;p__Chloroflexota;c__Limnocylindria;o__Limnocylindrales;f__CSP1-4;g__UBA5189;s__UBA5189 sp005889475	d__Bacteria;p__Chloroflexota;c__Ellin6529;o__CSP1-4;f__CSP1-4;g__UBA5189;s__UBA5189 sp005889475	92.59	1.85	70.36	2.80302	2644230	92.06	34	24	0	4	soil	8.56221	1.42703

## Sheet: Figure 3a,
Taxonomy	Sites
L. sp903937225	29
L. sp903937225	18
L. sp903937225	33
L. sp903937225	25
L. sp903937225	34
L. sp903937225	5
L. sp903937225	12
L. sp903937225	13
L. sp903937225	15
L. sp903937225	7
L. sp903937225	15
L. sp903937225	13
L. sp903937225	5
L. sp903937225	34
L. sp903937225	26
L. sp903937225	39
L. sp903937225	11
L. sp903937225	1
L. sp903937225	1
L. sp903937225	5
L. sp903937225	5
L. sp903937225	39
L. sp903937225	3
L. sp903937225	4
L. sp903937225	13
L. sp903937225	9
L. sp903937225	3
L. sp903937225	7
L. sp903937225	5
L. sp903937225	7
L. sp903937225	11
L. sp903937225	8
L. sp903937225	3
L. sp903937225	10
L. sp903937225	5
L. sp903937225	0
L. sp903937225	21
L. sp903937225	11
L. sp903937225	21
L. sp903937225	3
L. sp903937225	4
L. sp903937225	4
L. sp903937225	10
L. sp903937225	10
L. sp903937225	25
L. sp903937225	4
L. sp903937225	29
L. sp903937225	5
L. sp903937225	13
L. sp903937225	11
L. sp903937225	11
L. sp903937225	16
L. sp903937225	19
L. sp903937225	11
L. sp903937225	78
L. sp903937225	5
L. sp903937225	12
L. sp903937225	9
L. sp903937225	21
L. sp903937225	5
L. sp903937225	4
L. sp903937225	1
L. sp903937225	0
L. sp903937225	11
L. sp903937225	22
L. sp903937225	12
L. sp903937225	30
L. sp903937225	4
L. sp903937225	1
L. sp903937225	12
L. sp903937225	14
L. sp903937225	2
L. sp903937225	9
L. sp903937225	61
L. sp903937225	12
L. sp903937225	8
L. sp903937225	0
L. sp903937225	9
L. sp903937225	7
L. sp903937225	1
L. sp903937225	2
L. sp903937225	3
L. sp903937225	14
L. sp903937225	9
L. sp903937225	20
L. sp903937225	13
L. sp903937225	12
L. sp903937225	5
L. sp903937225	11
L. sp903937225	6
L. sp903937225	21
L. sp903937225	17
L. sp903937225	5
L. sp903937225	19
L. sp903937225	14
L. sp903937225	31
L. sp903937225	32
L. sp903937225	8
L. sp903937225	5
L. sp903937225	7
L. sp903937225	11
L. sp903937225	8
L. sp903937225	10
L. sp903937225	34
L. sp903937225	19
L. sp903937225	3
L. sp903937225	16
L. sp903937225	12
L. sp903937225	4
L. sp903937225	5
L. sp903937225	20
L. sp903937225	5
L. sp903937225	18
L. sp903937225	6
L. sp903937225	14
L. sp903937225	42
L. sp903937225	8
L. sp903937225	14
L. sp903937225	6
L. sp903937225	11
L. sp903937225	50
L. sp903937225	9
L. sp903937225	10
L. sp903937225	16
L. sp903937225	76
L. sp903937225	1
L. sp903937225	17
L. sp903937225	5
L. sp903937225	8
L. sp903937225	15
L. sp903937225	30
L. sp903937225	4
L. sp903937225	3
L. sp903937225	28
L. sp903937225	19
L. sp903937225	9
L. sp903937225	12
L. sp903937225	18
L. sp903937225	3
L. sp903937225	15
L. sp903937225	14
L. sp903937225	11
L. sp903937225	22
L. sp903937225	30
L. sp903937225	24
L. sp903937225	22
L. sp903937225	3
L. sp903937225	12
L. sp903937225	26
L. sp903937225	7
L. sp903937225	45
L. sp903937225	14
L. sp903937225	2
L. sp903937225	6
L. sp903937225	8
L. sp903937225	5
L. sp903937225	5
L. sp903937225	23
L. sp903937225	17
L. sp903937225	1
L. sp903937225	6
L. sp903937225	3
L. sp903937225	13
L. sp903937225	114
L. sp903937225	39
L. sp903937225	28
L. sp903937225	44
L. sp903937225	16
L. sp903937225	29
L. sp903937225	45
L. sp903937225	15
L. sp903937225	21
L. sp903937225	31
L. sp903937225	10
L. sp903937225	22
L. sp903937225	1
L. sp903937225	8
L. sp903937225	10
L. sp903937225	17
L. sp903937225	0
L. sp903937225	7
L. sp903937225	20
L. sp903937225	14
L. sp903937225	9
L. sp903937225	2
L. sp903937225	14
L. sp903937225	23
L. sp903937225	12
L. sp903937225	35
L. sp903937225	9
L. sp903937225	15
L. sp903937225	3
L. sp903937225	27
L. sp903937225	44
L. sp903937225	13
L. sp903937225	11
L. sp903937225	8
L. sp903937225	29
L. sp903937225	62
L. sp903937225	44
L. sp903937225	51
L. sp903937225	64
L. sp903937225	15
L. sp903937225	51
L. sp903937225	38
L. sp903937225	58
L. sp903937225	16
L. sp903937225	17
L. sp903937225	12
L. sp903937225	12
L. sp903937225	35
L. sp903937225	16
L. sp903937225	11
L. sp903937225	63
L. sp903937225	21
L. sp903937225	9
L. sp903937225	14
L. sp903937225	6
L. sp903937225	1
L. sp903937225	14
L. sp903937225	0
L. sp903937225	29
L. sp903937225	19
L. sp903937225	1
L. sp903937225	17
L. sp903937225	1
L. sp903937225	11
L. sp903937225	8
L. sp903937225	8
L. sp903937225	15
L. sp903937225	3
L. sp903937225	25
L. sp903937225	8
L. sp903937225	18
L. sp903937225	1
L. sp903937225	15
L. sp903937225	32
L. sp903937225	10
L. sp903937225	13
L. sp903937225	6
L. sp903937225	15
L. sp903937225	5
L. sp903937225	5
L. sp903937225	9
L. sp903937225	6
L. sp903937225	15
L. sp903937225	13
L. sp903937225	12
L. sp903937225	19
L. sp903937225	5
L. sp903937225	4
L. sp903937225	32
L. sp903937225	31
L. sp903937225	4
L. sp903937225	19
L. sp903937225	13
L. sp903937225	46
L. sp903937225	2
L. sp903937225	33
L. sp903937225	0
L. sp903937225	4
L. sp903937225	10
L. sp903937225	6
L. sp903937225	4
L. sp903937225	0
L. sp903937225	16
L. sp903937225	3
L. sp903937225	9
L. sp903937225	10
L. sp903937225	2
L. sp903937225	3
L. sp903937225	2
L. sp903937225	4
L. sp903937225	10
L. sp903937225	3
L. sp903937225	4
L. sp903937225	1
L. sp903937225	0
L. sp903937225	3
L. sp903937225	1
L. sp903937225	2
L. sp903937225	5
L. sp903937225	1
L. sp903937225	1
L. sp903937225	1
L. sp903937225	3
L. sp903937225	0
L. sp903937225	0
L. sp903937225	3
L. sp903937225	0
L. sp903937225	4
L. sp903937225	1
L. sp903937225	2
L. sp903937225	0
L. sp903937225	0
L. sp903937225	1
L. sp903937225	2
L. sp903937225	0
L. sp903937225	0
L. sp903937225	0
L. sp903937225	0
L. sp903937225	2
L. sp903937225	1
L. sp903937225	11
L. sp903937225	2
L. sp903937225	5
L. sp903937225	4
L. sp903937225	0
L. sp903937225	1
L. sp903937225	2
L. sp903937225	5
L. sp903937225	0
L. sp903937225	0
L. sp903937225	0
L. sp903937225	1
L. sp903937225	0
L. sp903937225	1
L. sp903937225	7
L. sp903937225	2
L. sp903937225	0
L. sp903937225	5
L. sp903937225	1
L. sp903937225	3
L. sp903937225	0
L. sp903937225	1
L. sp903937225	1
L. sp903937225	5
L. sp903937225	3
L. sp903937225	25
L. sp903937225	19
L. sp903937225	24
L. sp903937225	0
L. sp903937225	11
L. sp903937225	0
L. sp903937225	21
L. sp903937225	89
L. sp903937225	2
L. sp903937225	2
L. sp903937225	0
L. sp903937225	0
L. sp903937225	2
L. sp903937225	13
L. sp903937225	17
L. sp903937225	25
L. sp903937225	25
L. sp903937225	19
L. sp903937225	14
L. sp903937225	26
L. sp903937225	18
L. sp903937225	0
L. sp903937225	1
L. sp903937225	14
L. sp903937225	7
L. sp903937225	5
L. sp903937225	9
L. sp903937225	19
L. sp903937225	37
L. sp903937225	2
L. sp903937225	2
L. sp903937225	12
L. sp903937225	4
L. sp903937225	3
L. sp903937225	22
L. sp903937225	26
L. sp903937225	22
L. sp903937225	17
L. sp903937225	1
L. sp903937225	33
L. sp903937225	17
L. sp903937225	8
L. sp903937225	21
L. sp903937225	8
L. sp903937225	1
L. sp903937225	4
L. sp903937225	0
L. sp903937225	15
L. sp903937225	3
L. sp903937225	4
L. sp903937225	0
L. sp903937225	19
L. sp903937225	19
L. sp903937225	8
L. sp903937225	5
L. sp903937225	23
L. sp903937225	7
L. sp903937225	1
L. sp903937225	1
L. sp903937225	27
L. sp903937225	8
L. sp903937225	7
L. sp903937225	15
L. sp903937225	16
L. sp903937225	5
L. sp903937225	1
L. sp903937225	58
L. sp903937225	7
L. sp903937225	38
L. sp903937225	14
L. sp903937225	16
L. sp903937225	9
L. sp903937225	3
L. sp903937225	15
L. sp903937225	17
L. sp903937225	27
L. sp903937225	18
L. sp903937225	60
L. sp903937225	16
L. sp903937225	23
L. sp903937225	11
L. sp903937225	10
L. sp903937225	34
L. sp903937225	2
L. sp903937225	4
L. sp903937225	2
L. sp903937225	11
L. sp903937225	3
L. sp903937225	2
L. sp903937225	6
L. sp903937225	0
L. sp903937225	11
L. sp903937225	2
L. sp903937225	13
L. sp903937225	20
L. sp903937225	1
L. sp903937225	12
L. sp903937225	27
L. sp903937225	22
L. sp903937225	8
L. sp903937225	10
L. sp903937225	7
L. sp903937225	20
L. sp903937225	13
L. sp903937225	0
L. sp903937225	7
L. sp903937225	17
L. sp903937225	9
L. sp903937225	2
L. sp903937225	20
L. sp903937225	15
L. sp903937225	2
L. sp903937225	26
L. sp903937225	13
L. sp903937225	6
L. sp903937225	1
L. sp903937225	20
L. sp903937225	7
L. sp903937225	5
L. sp903937225	2
L. sp903937225	18
L. sp903937225	10
L. sp903937225	11
L. sp903937225	20
L. sp903937225	12
L. sp903937225	7
L. sp903937225	9
L. sp903937225	6
L. sp903937225	12
L. sp903937225	2
L. sp903937225	15
L. sp903937225	4
L. sp903937225	0
L. sp903937225	18
L. sp903937225	1
L. sp903937225	0
L. sp903937225	21
L. sp903937225	8
L. sp903937225	16
L. sp903937225	17
L. sp903937225	27
L. sp903937225	7
L. sp903937225	30
L. sp903937225	3
L. sp903937225	4
L. sp903937225	3
L. sp903937225	7
L. sp903937225	3
L. sp903937225	0
L. sp903937225	4
L. sp903937225	64
L. sp903937225	6
L. sp903937225	9
L. sp903937225	21
L. sp903937225	11
L. sp903937225	2
L. sp903937225	7
L. sp903937225	7
L. sp903937225	22
L. sp903937225	6
L. sp903937225	6
L. sp903937225	3
L. sp903937225	7
L. sp903937225	5
L. sp903937225	9
L. sp903937225	25
L. sp903937225	17
L. sp903937225	48
L. sp903937225	5
L. sp903937225	10
L. sp903937225	1
L. sp903937225	44
L. sp903937225	8
L. sp903937225	4
L. sp903937225	21
L. sp903937225	4
L. sp903937225	7
L. sp903937225	0
L. sp903937225	48
L. sp903937225	5
L. sp903937225	39
L. sp903937225	22
L. sp903937225	14
L. sp903937225	8
L. sp903937225	1
L. sp903937225	1
L. sp903937225	3
L. sp903937225	18
L. sp903937225	0
L. sp903937225	2
L. sp903937225	8
L. sp903937225	38
L. sp903937225	11
L. sp903937225	0
L. sp903937225	1
L. sp903937225	24
L. sp903937225	36
L. sp903937225	3
L. sp903937225	30
L. sp903937225	30
L. sp903937225	65
L. sp903937225	57
L. sp903937225	38
L. sp903937225	4
L. sp903937225	17
L. sp903937225	5
L. sp903937225	10
L. sp903937225	5
L. sp903937225	6
L. sp903937225	22
L. sp903937225	12
L. sp903937225	13
L. sp903937225	2
L. sp903937225	14
L. sp903937225	51
L. sp903937225	69
L. sp903937225	14
L. sp903937225	9
L. sp903937225	16
L. sp903937225	9
L. sp903937225	11
L. sp903937225	7
L. sp903937225	17
L. sp903937225	15
L. sp903937225	31
L. sp903937225	3
L. sp903937225	41
L. sp903937225	6
L. sp903937225	3
L. sp903937225	5
L. sp903937225	11
L. sp903937225	1
L. sp903937225	13
L. sp903937225	41
L. sp903937225	30
L. sp903937225	52
L. sp903937225	14
L. sp903937225	9
L. sp903937225	5
L. sp903937225	0
L. sp903937225	4
L. sp903937225	1
L. sp903937225	2
L. sp903937225	7
L. sp903937225	7
L. sp903937225	10
L. sp903937225	1
L. sp903937225	9
L. sp903937225	0
L. sp903937225	38
L. sp903937225	0
L. sp903937225	31
L. sp903937225	4
L. sp903937225	14
L. sp903937225	2
L. sp903937225	11
L. sp903864185	4
L. sp903864185	9
L. sp903864185	20
L. sp903864185	6
L. sp903864185	66
L. sp903864185	8
L. sp903864185	3
L. sp903864185	5
L. sp903864185	1
L. sp903864185	7
L. sp903864185	3
L. sp903864185	6
L. sp903864185	1
L. sp903864185	30
L. sp903864185	3
L. sp903864185	5
L. sp903864185	34
L. sp903864185	44
L. sp903864185	3
L. sp903864185	5
L. sp903864185	5
L. sp903864185	2
L. sp903864185	4
L. sp903864185	5
L. sp903864185	5
L. sp903864185	5
L. sp903864185	1
L. sp903864185	19
L. sp903864185	6
L. sp903864185	0
L. sp903864185	4
L. sp903864185	2
L. sp903864185	9
L. sp903864185	6
L. sp903864185	4
L. sp903864185	0
L. sp903864185	1
L. sp903864185	6
L. sp903864185	4
L. sp903864185	30
L. sp903864185	2
L. sp903864185	9
L. sp903864185	1
L. sp903864185	7
L. sp903864185	3
L. sp903864185	4
L. sp903864185	13
L. sp903864185	6
L. sp903864185	25
L. sp903864185	4
L. sp903864185	1
L. sp903864185	1
L. sp903864185	2
L. sp903864185	6
L. sp903864185	6
L. sp903864185	0
L. sp903864185	6
L. sp903864185	6
L. sp903864185	6
L. sp903864185	0
L. sp903864185	4
L. sp903864185	2
L. sp903864185	2
L. sp903864185	2
L. sp903864185	1
L. sp903864185	2
L. sp903864185	11
L. sp903864185	1
L. sp903864185	3
L. sp903864185	3
L. sp903864185	7
L. sp903864185	3
L. sp903864185	5
L. sp903864185	0
L. sp903864185	2
L. sp903864185	2
L. sp903864185	1
L. sp903864185	4
L. sp903864185	11
L. sp903864185	0
L. sp903864185	0
L. sp903864185	1
L. sp903864185	2
L. sp903864185	3
L. sp903864185	8
L. sp903864185	0
L. sp903864185	9
L. sp903864185	0
L. sp903864185	1
L. sp903864185	2
L. sp903864185	6
L. sp903864185	12
L. sp903864185	6
L. sp903864185	4
L. sp903864185	1
L. sp903864185	3
L. sp903864185	9
L. sp903864185	4
L. sp903864185	4
L. sp903864185	4
L. sp903864185	2
L. sp903864185	3
L. sp903864185	1
L. sp903864185	4
L. sp903864185	1
L. sp903864185	1
L. sp903864185	0
L. sp903864185	2
L. sp903864185	0
L. sp903864185	1
L. sp903864185	8
L. sp903864185	1
L. sp903864185	26
L. sp903864185	4
L. sp903864185	8
L. sp903864185	14
L. sp903864185	11
L. sp903864185	0
L. sp903864185	0
L. sp903864185	35
L. sp903864185	7
L. sp903864185	1
L. sp903864185	1
L. sp903864185	4
L. sp903864185	11
L. sp903864185	2
L. sp903864185	3
L. sp903864185	1
L. sp903864185	0
L. sp903864185	4
L. sp903864185	2
L. sp903864185	2
L. sp903864185	6
L. sp903864185	5
L. sp903864185	3
L. sp903864185	0
L. sp903864185	5
L. sp903864185	10
L. sp903864185	8
L. sp903864185	3
L. sp903864185	4
L. sp903864185	27
L. sp903864185	6
L. sp903864185	5
L. sp903864185	3
L. sp903864185	14
L. sp903864185	2
L. sp903864185	2
L. sp903864185	5
L. sp903864185	8
L. sp903864185	2
L. sp903864185	1
L. sp903864185	0
L. sp903864185	1
L. sp903864185	0
L. sp903864185	1
L. sp903864185	11
L. sp903864185	7
L. sp903864185	0
L. sp903864185	1
L. sp903864185	4
L. sp903864185	5
L. sp903864185	14
L. sp903864185	5
L. sp903864185	4
L. sp903864185	3
L. sp903864185	6
L. sp903864185	4
L. sp903864185	12
L. sp903864185	4
L. sp903864185	4
L. sp903864185	6
L. sp903864185	3
L. sp903864185	5
L. sp903864185	3
L. sp903864185	4
L. sp903864185	12
L. sp903864185	2
L. sp903864185	6
L. sp903864185	5
L. sp903864185	2
L. sp903864185	2
L. sp903864185	11
L. sp903864185	3
L. sp903864185	5
L. sp903864185	4
L. sp903864185	4
L. sp903864185	1
L. sp903864185	5
L. sp903864185	0
L. sp903864185	1
L. sp903864185	13
L. sp903864185	5
L. sp903864185	13
L. sp903864185	14
L. sp903864185	4
L. sp903864185	14
L. sp903864185	6
L. sp903864185	5
L. sp903864185	4
L. sp903864185	5
L. sp903864185	2
L. sp903864185	3
L. sp903864185	3
L. sp903864185	6
L. sp903864185	3
L. sp903864185	2
L. sp903864185	29
L. sp903864185	34
L. sp903864185	34
L. sp903864185	1
L. sp903864185	40
L. sp903864185	1
L. sp903864185	4
L. sp903864185	2
L. sp903864185	44
L. sp903864185	29
L. sp903864185	4
L. sp903864185	3
L. sp903864185	6
L. sp903864185	0
L. sp903864185	2
L. sp903864185	3
L. sp903864185	2
L. sp903864185	1
L. sp903864185	5
L. sp903864185	17
L. sp903864185	7
L. sp903864185	4
L. sp903864185	0
L. sp903864185	12
L. sp903864185	2
L. sp903864185	8
L. sp903864185	4
L. sp903864185	20
L. sp903864185	3
L. sp903864185	5
L. sp903864185	1
L. sp903864185	3
L. sp903864185	3
L. sp903864185	3
L. sp903864185	2
L. sp903864185	5
L. sp903864185	1
L. sp903864185	3
L. sp903864185	2
L. sp903864185	3
L. sp903864185	11
L. sp903864185	0
L. sp903864185	1
L. sp903864185	10
L. sp903864185	8
L. sp903864185	4
L. sp903864185	10
L. sp903864185	2
L. sp903864185	1
L. sp903864185	0
L. sp903864185	5
L. sp903864185	1
L. sp903864185	8
L. sp903864185	0
L. sp903864185	1
L. sp903864185	1
L. sp903864185	3
L. sp903864185	5
L. sp903864185	3
L. sp903864185	3
L. sp903864185	1
L. sp903864185	2
L. sp903864185	0
L. sp903864185	8
L. sp903864185	0
L. sp903864185	7
L. sp903864185	0
L. sp903864185	0
L. sp903864185	0
L. sp903864185	0
L. sp903864185	3
L. sp903864185	0
L. sp903864185	4
L. sp903864185	1
L. sp903864185	1
L. sp903864185	0
L. sp903864185	0
L. sp903864185	0
L. sp903864185	0
L. sp903864185	0
L. sp903864185	0
L. sp903864185	0
L. sp903864185	0
L. sp903864185	0
L. sp903864185	0
L. sp903864185	0
L. sp903864185	1
L. sp903864185	0
L. sp903864185	1
L. sp903864185	0
L. sp903864185	0
L. sp903864185	0
L. sp903864185	0
L. sp903864185	0
L. sp903864185	1
L. sp903864185	1
L. sp903864185	0
L. sp903864185	11
L. sp903864185	5
L. sp903864185	1
L. sp903864185	0
L. sp903864185	0
L. sp903864185	0
L. sp903864185	0
L. sp903864185	0
L. sp903864185	1
L. sp903864185	2
L. sp903864185	1
L. sp903864185	2
L. sp903864185	1
L. sp903864185	0
L. sp903864185	0
L. sp903864185	1
L. sp903864185	3
L. sp903864185	2
L. sp903864185	1
L. sp903864185	0
L. sp903864185	2
L. sp903864185	0
L. sp903864185	1
L. sp903864185	10
L. sp903864185	10
L. sp903864185	12
L. sp903864185	0
L. sp903864185	1
L. sp903864185	5
L. sp903864185	6
L. sp903864185	15
L. sp903864185	0
L. sp903864185	2
L. sp903864185	1
L. sp903864185	1
L. sp903864185	6
L. sp903864185	9
L. sp903864185	5
L. sp903864185	19
L. sp903864185	11
L. sp903864185	6
L. sp903864185	95
L. sp903864185	34
L. sp903864185	2
L. sp903864185	0
L. sp903864185	0
L. sp903864185	7
L. sp903864185	2
L. sp903864185	6
L. sp903864185	0
L. sp903864185	10
L. sp903864185	0
L. sp903864185	3
L. sp903864185	0
L. sp903864185	9
L. sp903864185	1
L. sp903864185	9
L. sp903864185	2
L. sp903864185	12
L. sp903864185	14
L. sp903864185	1
L. sp903864185	0
L. sp903864185	2
L. sp903864185	2
L. sp903864185	1
L. sp903864185	1
L. sp903864185	3
L. sp903864185	1
L. sp903864185	1
L. sp903864185	4
L. sp903864185	3
L. sp903864185	2
L. sp903864185	7
L. sp903864185	2
L. sp903864185	5
L. sp903864185	4
L. sp903864185	2
L. sp903864185	11
L. sp903864185	1
L. sp903864185	0
L. sp903864185	3
L. sp903864185	3
L. sp903864185	9
L. sp903864185	14
L. sp903864185	5
L. sp903864185	0
L. sp903864185	1
L. sp903864185	1
L. sp903864185	4
L. sp903864185	3
L. sp903864185	4
L. sp903864185	5
L. sp903864185	3
L. sp903864185	6
L. sp903864185	1
L. sp903864185	1
L. sp903864185	0
L. sp903864185	9
L. sp903864185	18
L. sp903864185	9
L. sp903864185	50
L. sp903864185	0
L. sp903864185	1
L. sp903864185	1
L. sp903864185	12
L. sp903864185	3
L. sp903864185	0
L. sp903864185	4
L. sp903864185	1
L. sp903864185	1
L. sp903864185	1
L. sp903864185	0
L. sp903864185	0
L. sp903864185	7
L. sp903864185	22
L. sp903864185	3
L. sp903864185	5
L. sp903864185	2
L. sp903864185	0
L. sp903864185	5
L. sp903864185	2
L. sp903864185	17
L. sp903864185	1
L. sp903864185	6
L. sp903864185	1
L. sp903864185	5
L. sp903864185	3
L. sp903864185	0
L. sp903864185	0
L. sp903864185	6
L. sp903864185	2
L. sp903864185	1
L. sp903864185	1
L. sp903864185	3
L. sp903864185	6
L. sp903864185	2
L. sp903864185	9
L. sp903864185	20
L. sp903864185	101
L. sp903864185	0
L. sp903864185	8
L. sp903864185	1
L. sp903864185	8
L. sp903864185	6
L. sp903864185	3
L. sp903864185	45
L. sp903864185	1
L. sp903864185	0
L. sp903864185	1
L. sp903864185	0
L. sp903864185	22
L. sp903864185	2
L. sp903864185	1
L. sp903864185	2
L. sp903864185	2
L. sp903864185	1
L. sp903864185	1
L. sp903864185	3
L. sp903864185	4
L. sp903864185	0
L. sp903864185	6
L. sp903864185	2
L. sp903864185	5
L. sp903864185	1
L. sp903864185	7
L. sp903864185	3
L. sp903864185	11
L. sp903864185	3
L. sp903864185	1
L. sp903864185	0
L. sp903864185	9
L. sp903864185	2
L. sp903864185	2
L. sp903864185	0
L. sp903864185	6
L. sp903864185	18
L. sp903864185	5
L. sp903864185	0
L. sp903864185	0
L. sp903864185	6
L. sp903864185	3
L. sp903864185	5
L. sp903864185	0
L. sp903864185	0
L. sp903864185	1
L. sp903864185	0
L. sp903864185	4
L. sp903864185	30
L. sp903864185	1
L. sp903864185	7
L. sp903864185	5
L. sp903864185	2
L. sp903864185	1
L. sp903864185	4
L. sp903864185	29
L. sp903864185	2
L. sp903864185	1
L. sp903864185	9
L. sp903864185	1
L. sp903864185	3
L. sp903864185	4
L. sp903864185	3
L. sp903864185	4
L. sp903864185	6
L. sp903864185	1
L. sp903864185	3
L. sp903864185	4
L. sp903864185	6
L. sp903864185	1
L. sp903864185	2
L. sp903864185	4
L. sp903864185	0
L. sp903864185	0
L. sp903864185	0
L. sp903864185	24
L. sp903864185	6
L. sp903864185	0
L. sp903864185	1
L. sp903864185	3
L. sp903864185	7
L. sp903864185	5
L. sp903864185	0
L. sp903864185	0
L. sp903864185	14
L. sp903864185	7
L. sp903864185	1
L. sp903864185	1
L. sp903864185	8
L. sp903864185	22
L. sp903864185	9
L. sp903864185	4
L. sp903864185	2
L. sp903864185	3
L. sp903864185	2
L. sp903864185	0
L. sp903864185	2
L. sp903864185	1
L. sp903864185	2
L. sp903864185	2
L. sp903864185	7
L. sp903864185	0
L. sp903864185	2
L. sp903864185	16
L. sp903864185	5
L. sp903864185	7
L. sp903864185	2
L. sp903864185	7
L. sp903864185	4
L. sp903864185	2
L. sp903864185	4
L. sp903864185	6
L. sp903864185	6
L. sp903864185	3
L. sp903864185	8
L. sp903864185	0
L. sp903864185	7
L. sp903864185	0
L. sp903864185	4
L. sp903864185	1
L. sp903864185	0
L. sp903864185	12
L. sp903864185	11
L. sp903864185	2
L. sp903864185	25
L. sp903864185	5
L. sp903864185	4
L. sp903864185	4
L. sp903864185	4
L. sp903864185	4
L. sp903864185	14
L. sp903864185	0
L. sp903864185	6
L. sp903864185	4
L. sp903864185	0
L. sp903864185	0
L. sp903864185	25
L. sp903864185	0
L. sp903864185	62
L. sp903864185	2
L. sp903864185	3
L. sp903864185	0
L. sp903864185	1
L. sp903864185	4
L. sp903864185	2
L. sp003670475	56
L. sp003670475	68
L. sp003670475	0
L. sp003670475	11
L. sp003670475	66
L. sp003670475	18
L. sp003670475	26
L. sp003670475	27
L. sp003670475	26
L. sp003670475	49
L. sp003670475	31
L. sp003670475	38
L. sp003670475	49
L. sp003670475	1
L. sp003670475	85
L. sp003670475	20
L. sp003670475	97
L. sp003670475	63
L. sp003670475	9
L. sp003670475	7
L. sp003670475	24
L. sp003670475	29
L. sp003670475	0
L. sp003670475	61
L. sp003670475	45
L. sp003670475	82
L. sp003670475	96
L. sp003670475	32
L. sp003670475	3
L. sp003670475	9
L. sp003670475	20
L. sp003670475	70
L. sp003670475	81
L. sp003670475	7
L. sp003670475	23
L. sp003670475	69
L. sp003670475	75
L. sp003670475	94
L. sp003670475	26
L. sp003670475	0
L. sp003670475	0
L. sp003670475	44
L. sp003670475	28
L. sp003670475	101
L. sp003670475	26
L. sp003670475	45
L. sp003670475	33
L. sp003670475	13
L. sp003670475	0
L. sp003670475	0
L. sp003670475	30
L. sp003670475	33
L. sp003670475	51
L. sp003670475	67
L. sp003670475	21
L. sp003670475	23
L. sp003670475	42
L. sp003670475	40
L. sp003670475	5
L. sp003670475	67
L. sp003670475	13
L. sp003670475	42
L. sp003670475	15
L. sp003670475	94
L. sp003670475	89
L. sp003670475	0
L. sp003670475	37
L. sp003670475	9
L. sp003670475	43
L. sp003670475	8
L. sp003670475	34
L. sp003670475	6
L. sp003670475	22
L. sp003670475	43
L. sp003670475	8
L. sp003670475	48
L. sp003670475	116
L. sp003670475	0
L. sp003670475	9
L. sp003670475	28
L. sp003670475	26
L. sp003670475	50
L. sp003670475	12
L. sp003670475	21
L. sp003670475	89
L. sp003670475	31
L. sp003670475	0
L. sp003670475	34
L. sp003670475	23
L. sp003670475	30
L. sp003670475	0
L. sp003670475	72
L. sp003670475	21
L. sp003670475	38
L. sp003670475	0
L. sp003670475	14
L. sp003670475	20
L. sp003670475	30
L. sp003670475	0
L. sp003670475	0
L. sp003670475	31
L. sp003670475	56
L. sp003670475	22
L. sp003670475	20
L. sp003670475	7
L. sp003670475	32
L. sp003670475	22
L. sp003670475	20
L. sp003670475	0
L. sp003670475	3
L. sp003670475	48
L. sp003670475	0
L. sp003670475	49
L. sp003670475	104
L. sp003670475	67
L. sp003670475	52
L. sp003670475	0
L. sp003670475	7
L. sp003670475	98
L. sp003670475	11
L. sp003670475	43
L. sp003670475	22
L. sp003670475	0
L. sp003670475	18
L. sp003670475	65
L. sp003670475	63
L. sp003670475	23
L. sp003670475	23
L. sp003670475	80
L. sp003670475	0
L. sp003670475	21
L. sp003670475	57
L. sp003670475	61
L. sp003670475	4
L. sp003670475	8
L. sp003670475	24
L. sp003670475	4
L. sp003670475	72
L. sp003670475	118
L. sp003670475	0
L. sp003670475	88
L. sp003670475	51
L. sp003670475	35
L. sp003670475	23
L. sp003670475	17
L. sp003670475	64
L. sp003670475	64
L. sp003670475	36
L. sp003670475	76
L. sp003670475	43
L. sp003670475	36
L. sp003670475	22
L. sp003670475	26
L. sp003670475	28
L. sp003670475	0
L. sp003670475	10
L. sp003670475	0
L. sp003670475	16
L. sp003670475	31
L. sp003670475	102
L. sp003670475	6
L. sp003670475	3
L. sp003670475	120
L. sp003670475	80
L. sp003670475	46
L. sp003670475	1
L. sp003670475	0
L. sp003670475	25
L. sp003670475	103
L. sp003670475	31
L. sp003670475	83
L. sp003670475	0
L. sp003670475	15
L. sp003670475	78
L. sp003670475	51
L. sp003670475	80
L. sp003670475	0
L. sp003670475	0
L. sp003670475	0
L. sp003670475	24
L. sp003670475	58
L. sp003670475	51
L. sp003670475	69
L. sp003670475	64
L. sp003670475	9
L. sp003670475	49
L. sp003670475	62
L. sp003670475	117
L. sp003670475	83
L. sp003670475	0
L. sp003670475	0
L. sp003670475	73
L. sp003670475	60
L. sp003670475	34
L. sp003670475	4
L. sp003670475	4
L. sp003670475	13
L. sp003670475	68
L. sp003670475	64
L. sp003670475	59
L. sp003670475	65
L. sp003670475	37
L. sp003670475	0
L. sp003670475	47
L. sp003670475	19
L. sp003670475	21
L. sp003670475	3
L. sp003670475	6
L. sp003670475	4
L. sp003670475	71
L. sp003670475	1
L. sp003670475	3
L. sp003670475	0
L. sp003670475	9
L. sp003670475	4
L. sp003670475	1
L. sp003670475	0
L. sp003670475	0
L. sp003670475	0
L. sp003670475	0
L. sp003670475	86
L. sp003670475	49
L. sp003670475	43
L. sp003670475	44
L. sp003670475	72
L. sp003670475	84
L. sp003670475	93
L. sp003670475	29
L. sp003670475	99
L. sp003670475	100
L. sp003670475	110
L. sp003670475	32
L. sp003670475	51
L. sp003670475	25
L. sp003670475	14
L. sp003670475	8
L. sp003670475	11
L. sp003670475	10
L. sp003670475	3
L. sp003670475	34
L. sp003670475	59
L. sp003670475	61
L. sp003670475	17
L. sp003670475	0
L. sp003670475	54
L. sp003670475	118
L. sp003670475	0
L. sp003670475	1
L. sp003670475	58
L. sp003670475	37
L. sp003670475	0
L. sp003670475	50
L. sp003670475	9
L. sp003670475	34
L. sp003670475	40
L. sp003670475	19
L. sp003670475	4
L. sp003670475	0
L. sp003670475	29
L. sp003670475	0
L. sp003670475	50
L. sp003670475	1
L. sp003670475	6
L. sp003670475	26
L. sp003670475	20
L. sp003670475	2
L. sp003670475	14
L. sp003670475	0
L. sp003670475	16
L. sp003670475	0
L. sp003670475	0
L. sp003670475	0
L. sp003670475	22
L. sp003670475	0
L. sp003670475	11
L. sp003670475	0
L. sp003670475	5
L. sp003670475	13
L. sp003670475	0
L. sp003670475	0
L. sp003670475	0
L. sp003670475	8
L. sp003670475	1
L. sp003670475	0
L. sp003670475	5
L. sp003670475	0
L. sp003670475	3
L. sp003670475	8
L. sp003670475	2
L. sp003670475	6
L. sp003670475	6
L. sp003670475	0
L. sp003670475	2
L. sp003670475	0
L. sp003670475	24
L. sp003670475	31
L. sp003670475	5
L. sp003670475	0
L. sp003670475	0
L. sp003670475	0
L. sp003670475	0
L. sp003670475	9
L. sp003670475	13
L. sp003670475	0
L. sp003670475	6
L. sp003670475	1
L. sp003670475	68
L. sp003670475	7
L. sp003670475	0
L. sp003670475	0
L. sp003670475	0
L. sp003670475	0
L. sp003670475	0
L. sp003670475	0
L. sp003670475	0
L. sp003670475	8
L. sp003670475	0
L. sp003670475	0
L. sp003670475	0
L. sp003670475	125
L. sp003670475	13
L. sp003670475	0
L. sp003670475	0
L. sp003670475	0
L. sp003670475	20
L. sp003670475	55
L. sp003670475	32
L. sp003670475	0
L. sp003670475	6
L. sp003670475	72
L. sp003670475	38
L. sp003670475	55
L. sp003670475	58
L. sp003670475	19
L. sp003670475	55
L. sp003670475	4
L. sp003670475	36
L. sp003670475	18
L. sp003670475	23
L. sp003670475	37
L. sp003670475	55
L. sp003670475	38
L. sp003670475	51
L. sp003670475	62
L. sp003670475	30
L. sp003670475	33
L. sp003670475	13
L. sp003670475	18
L. sp003670475	29
L. sp003670475	31
L. sp003670475	121
L. sp003670475	26
L. sp003670475	12
L. sp003670475	30
L. sp003670475	24
L. sp003670475	27
L. sp003670475	28
L. sp003670475	44
L. sp003670475	4
L. sp003670475	22
L. sp003670475	28
L. sp003670475	12
L. sp003670475	0
L. sp003670475	48
L. sp003670475	0
L. sp003670475	26
L. sp003670475	11
L. sp003670475	12
L. sp003670475	54
L. sp003670475	21
L. sp003670475	26
L. sp003670475	8
L. sp003670475	34
L. sp003670475	20
L. sp003670475	103
L. sp003670475	70
L. sp003670475	19
L. sp003670475	0
L. sp003670475	27
L. sp003670475	0
L. sp003670475	0
L. sp003670475	26
L. sp003670475	119
L. sp003670475	34
L. sp003670475	21
L. sp003670475	0
L. sp003670475	13
L. sp003670475	25
L. sp003670475	54
L. sp003670475	52
L. sp003670475	64
L. sp003670475	60
L. sp003670475	134
L. sp003670475	11
L. sp003670475	18
L. sp003670475	82
L. sp003670475	24
L. sp003670475	26
L. sp003670475	0
L. sp003670475	37
L. sp003670475	2
L. sp003670475	45
L. sp003670475	11
L. sp003670475	29
L. sp003670475	50
L. sp003670475	69
L. sp003670475	22
L. sp003670475	9
L. sp003670475	41
L. sp003670475	8
L. sp003670475	47
L. sp003670475	35
L. sp003670475	49
L. sp003670475	0
L. sp003670475	83
L. sp003670475	21
L. sp003670475	4
L. sp003670475	22
L. sp003670475	44
L. sp003670475	22
L. sp003670475	0
L. sp003670475	65
L. sp003670475	45
L. sp003670475	10
L. sp003670475	35
L. sp003670475	165
L. sp003670475	95
L. sp003670475	5
L. sp003670475	13
L. sp003670475	62
L. sp003670475	30
L. sp003670475	47
L. sp003670475	30
L. sp003670475	31
L. sp003670475	45
L. sp003670475	64
L. sp003670475	26
L. sp003670475	71
L. sp003670475	79
L. sp003670475	30
L. sp003670475	46
L. sp003670475	1
L. sp003670475	30
L. sp003670475	7
L. sp003670475	22
L. sp003670475	0
L. sp003670475	69
L. sp003670475	54
L. sp003670475	29
L. sp003670475	48
L. sp003670475	35
L. sp003670475	2
L. sp003670475	51
L. sp003670475	90
L. sp003670475	25
L. sp003670475	23
L. sp003670475	46
L. sp003670475	0
L. sp003670475	4
L. sp003670475	51
L. sp003670475	21
L. sp003670475	0
L. sp003670475	18
L. sp003670475	38
L. sp003670475	0
L. sp003670475	6
L. sp003670475	80
L. sp003670475	18
L. sp003670475	0
L. sp003670475	0
L. sp003670475	25
L. sp003670475	1
L. sp003670475	41
L. sp003670475	39
L. sp003670475	7
L. sp003670475	3
L. sp003670475	69
L. sp003670475	61
L. sp003670475	18
L. sp003670475	62
L. sp003670475	24
L. sp003670475	94
L. sp003670475	66
L. sp003670475	0
L. sp003670475	70
L. sp003670475	25
L. sp003670475	21
L. sp003670475	63
L. sp003670475	58
L. sp003670475	83
L. sp003670475	73
L. sp003670475	0
L. sp003670475	82
L. sp003670475	4
L. sp003670475	23
L. sp003670475	0
L. sp003670475	20
L. sp003670475	9
L. sp003670475	11
L. sp003670475	26
L. sp003670475	0
L. sp003670475	79
L. sp003670475	69
L. sp003670475	18
L. sp003670475	0
L. sp003670475	101
L. sp003670475	89
L. sp003670475	0
L. sp003670475	0
L. sp003670475	29
L. sp003670475	22
L. sp003670475	102
L. sp003670475	8
L. sp003670475	68
L. sp003670475	0
L. sp003670475	28
L. sp003670475	89
L. sp003670475	30
L. sp003670475	16
L. sp003670475	0
L. sp003670475	15
L. sp003670475	33
L. sp003670475	46
L. sp003670475	100
L. sp003670475	101
L. sp003670475	103
L. sp003670475	5
L. sp003670475	24
L. sp003670475	24
L. sp003670475	48
L. sp003670475	91
L. sp003670475	0
L. sp003670475	29
L. sp003670475	0
L. sp003670475	10
L. sp003670475	38
L. sp003670475	95
L. sp003670475	40
L. sp003670475	23
L. sp003670475	38
L. sp003670475	18
L. sp003670475	60
L. sp003670475	0
L. sp003670475	33
L. sp003670475	78
L. sp003670475	11
L. sp003670475	80
L. sp003670475	2
L. sp003670475	0
L. sp003670475	0
L. sp003670475	3
L. sp003670475	0
L. sp003670475	26
L. sp003670475	38
L. sp003670475	7
L. sp003670475	21
L. sp003670475	0
L. sp003670475	0
L. sp003670475	111
L. sp003670475	3
L. sp003670475	31
L. sp003670475	93
L. sp003670475	10
L. sp003670475	36
L. sp003670745	0
L. sp003670745	2
L. sp003670745	1
L. sp003670745	4
L. sp003670745	3
L. sp003670745	2
L. sp003670745	2
L. sp003670745	2
L. sp003670745	1
L. sp003670745	0
L. sp003670745	5
L. sp003670745	2
L. sp003670745	5
L. sp003670745	7
L. sp003670745	1
L. sp003670745	4
L. sp003670745	7
L. sp003670745	5
L. sp003670745	0
L. sp003670745	0
L. sp003670745	0
L. sp003670745	2
L. sp003670745	8
L. sp003670745	10
L. sp003670745	5
L. sp003670745	1
L. sp003670745	4
L. sp003670745	0
L. sp003670745	5
L. sp003670745	0
L. sp003670745	5
L. sp003670745	0
L. sp003670745	0
L. sp003670745	7
L. sp003670745	7
L. sp003670745	0
L. sp003670745	0
L. sp003670745	8
L. sp003670745	7
L. sp003670745	10
L. sp003670745	2
L. sp003670745	2
L. sp003670745	6
L. sp003670745	1
L. sp003670745	3
L. sp003670745	2
L. sp003670745	3
L. sp003670745	3
L. sp003670745	2
L. sp003670745	6
L. sp003670745	0
L. sp003670745	0
L. sp003670745	1
L. sp003670745	2
L. sp003670745	14
L. sp003670745	7
L. sp003670745	1
L. sp003670745	1
L. sp003670745	1
L. sp003670745	1
L. sp003670745	2
L. sp003670745	3
L. sp003670745	6
L. sp003670745	0
L. sp003670745	0
L. sp003670745	0
L. sp003670745	14
L. sp003670745	2
L. sp003670745	1
L. sp003670745	1
L. sp003670745	5
L. sp003670745	1
L. sp003670745	6
L. sp003670745	4
L. sp003670745	3
L. sp003670745	1
L. sp003670745	0
L. sp003670745	5
L. sp003670745	2
L. sp003670745	5
L. sp003670745	0
L. sp003670745	0
L. sp003670745	2
L. sp003670745	1
L. sp003670745	0
L. sp003670745	0
L. sp003670745	7
L. sp003670745	0
L. sp003670745	2
L. sp003670745	0
L. sp003670745	1
L. sp003670745	5
L. sp003670745	5
L. sp003670745	2
L. sp003670745	0
L. sp003670745	6
L. sp003670745	3
L. sp003670745	0
L. sp003670745	1
L. sp003670745	2
L. sp003670745	2
L. sp003670745	1
L. sp003670745	1
L. sp003670745	2
L. sp003670745	1
L. sp003670745	2
L. sp003670745	2
L. sp003670745	3
L. sp003670745	0
L. sp003670745	0
L. sp003670745	1
L. sp003670745	0
L. sp003670745	0
L. sp003670745	5
L. sp003670745	17
L. sp003670745	8
L. sp003670745	5
L. sp003670745	3
L. sp003670745	0
L. sp003670745	11
L. sp003670745	1
L. sp003670745	0
L. sp003670745	0
L. sp003670745	0
L. sp003670745	2
L. sp003670745	3
L. sp003670745	1
L. sp003670745	2
L. sp003670745	1
L. sp003670745	1
L. sp003670745	0
L. sp003670745	9
L. sp003670745	7
L. sp003670745	2
L. sp003670745	1
L. sp003670745	0
L. sp003670745	2
L. sp003670745	0
L. sp003670745	4
L. sp003670745	0
L. sp003670745	6
L. sp003670745	3
L. sp003670745	6
L. sp003670745	8
L. sp003670745	1
L. sp003670745	5
L. sp003670745	0
L. sp003670745	4
L. sp003670745	0
L. sp003670745	1
L. sp003670745	2
L. sp003670745	1
L. sp003670745	1
L. sp003670745	1
L. sp003670745	0
L. sp003670745	4
L. sp003670745	4
L. sp003670745	1
L. sp003670745	0
L. sp003670745	5
L. sp003670745	2
L. sp003670745	0
L. sp003670745	38
L. sp003670745	16
L. sp003670745	12
L. sp003670745	5
L. sp003670745	2
L. sp003670745	2
L. sp003670745	34
L. sp003670745	9
L. sp003670745	7
L. sp003670745	0
L. sp003670745	3
L. sp003670745	7
L. sp003670745	1
L. sp003670745	6
L. sp003670745	41
L. sp003670745	8
L. sp003670745	2
L. sp003670745	4
L. sp003670745	5
L. sp003670745	2
L. sp003670745	0
L. sp003670745	1
L. sp003670745	4
L. sp003670745	6
L. sp003670745	7
L. sp003670745	2
L. sp003670745	6
L. sp003670745	1
L. sp003670745	6
L. sp003670745	11
L. sp003670745	0
L. sp003670745	10
L. sp003670745	7
L. sp003670745	6
L. sp003670745	37
L. sp003670745	34
L. sp003670745	19
L. sp003670745	41
L. sp003670745	2
L. sp003670745	0
L. sp003670745	2
L. sp003670745	0
L. sp003670745	3
L. sp003670745	9
L. sp003670745	8
L. sp003670745	17
L. sp003670745	0
L. sp003670745	0
L. sp003670745	1
L. sp003670745	1
L. sp003670745	0
L. sp003670745	2
L. sp003670745	1
L. sp003670745	0
L. sp003670745	0
L. sp003670745	2
L. sp003670745	0
L. sp003670745	2
L. sp003670745	2
L. sp003670745	0
L. sp003670745	0
L. sp003670745	2
L. sp003670745	4
L. sp003670745	1
L. sp003670745	5
L. sp003670745	2
L. sp003670745	5
L. sp003670745	21
L. sp003670745	1
L. sp003670745	1
L. sp003670745	1
L. sp003670745	11
L. sp003670745	0
L. sp003670745	6
L. sp003670745	4
L. sp003670745	1
L. sp003670745	2
L. sp003670745	2
L. sp003670745	1
L. sp003670745	5
L. sp003670745	1
L. sp003670745	0
L. sp003670745	0
L. sp003670745	15
L. sp003670745	2
L. sp003670745	1
L. sp003670745	2
L. sp003670745	4
L. sp003670745	5
L. sp003670745	0
L. sp003670745	4
L. sp003670745	0
L. sp003670745	16
L. sp003670745	0
L. sp003670745	2
L. sp003670745	0
L. sp003670745	2
L. sp003670745	4
L. sp003670745	17
L. sp003670745	1
L. sp003670745	3
[truncated: 314 more rows]

## Sheet: Figure 3b,
Accession	GTDB taxonomical classification R220	Simple Taxonomy	GC (%)	Estimated Genome Size (Mbp)
CE-Jul18-153	d__Bacteria;p__Chloroflexota;c__Limnocylindria;o__Limnocylindrales;f__Limnocylindraceae;g__Limnocylindrus;s__Limnocylindrus sp003670475	L. sp003670475	63.154	0.7399
CE-Oct18-8	d__Bacteria;p__Chloroflexota;c__Limnocylindria;o__Limnocylindrales;f__Limnocylindraceae;g__Limnocylindrus;s__Limnocylindrus sp003670475	L. sp003670475	63.139	0.959766
GCA-003670475	d__Bacteria;p__Chloroflexota;c__Limnocylindria;o__Limnocylindrales;f__Limnocylindraceae;g__Limnocylindrus;s__Limnocylindrus sp003670475	L. sp003670475	63.006	1.34993
GCA-903905765	d__Bacteria;p__Chloroflexota;c__Limnocylindria;o__Limnocylindrales;f__Limnocylindraceae;g__Limnocylindrus;s__Limnocylindrus sp003670475	L. sp003670475	63.064	1.54917
ZE-13oct10-30	d__Bacteria;p__Chloroflexota;c__Limnocylindria;o__Limnocylindrales;f__Limnocylindraceae;g__Limnocylindrus;s__Limnocylindrus sp003670475	L. sp003670475	63.082	1.08119
ZE-17mar17-83	d__Bacteria;p__Chloroflexota;c__Limnocylindria;o__Limnocylindrales;f__Limnocylindraceae;g__Limnocylindrus;s__Limnocylindrus sp003670475	L. sp003670475	63.063	1.28333
ZE-3nov15-33	d__Bacteria;p__Chloroflexota;c__Limnocylindria;o__Limnocylindrales;f__Limnocylindraceae;g__Limnocylindrus;s__Limnocylindrus sp003670475	L. sp003670475	63.174	1.05805
ZE-Oct18-184	d__Bacteria;p__Chloroflexota;c__Limnocylindria;o__Limnocylindrales;f__Limnocylindraceae;g__Limnocylindrus;s__Limnocylindrus sp003670475	L. sp003670475	63.172	1.10699
ZH-3nov15-171	d__Bacteria;p__Chloroflexota;c__Limnocylindria;o__Limnocylindrales;f__Limnocylindraceae;g__Limnocylindrus;s__Limnocylindrus sp003670475	L. sp003670475	63.052	1.27832
ZH-Jul18-186	d__Bacteria;p__Chloroflexota;c__Limnocylindria;o__Limnocylindrales;f__Limnocylindraceae;g__Limnocylindrus;s__Limnocylindrus sp003670475	L. sp003670475	63.151	1.17423
GCA-003670745	d__Bacteria;p__Chloroflexota;c__Limnocylindria;o__Limnocylindrales;f__Limnocylindraceae;g__Limnocylindrus;s__Limnocylindrus sp003670745	L. sp003670745	66.677	1.2792
RE-15aug16-296	d__Bacteria;p__Chloroflexota;c__Limnocylindria;o__Limnocylindrales;f__Limnocylindraceae;g__Limnocylindrus;s__Limnocylindrus sp003670745	L. sp003670745	66.751	1.31637
RE-20apr16-380	d__Bacteria;p__Chloroflexota;c__Limnocylindria;o__Limnocylindrales;f__Limnocylindraceae;g__Limnocylindrus;s__Limnocylindrus sp003670745	L. sp003670745	66.572	1.35456
RE-23may17-761	d__Bacteria;p__Chloroflexota;c__Limnocylindria;o__Limnocylindrales;f__Limnocylindraceae;g__Limnocylindrus;s__Limnocylindrus sp003670745	L. sp003670745	66.808	1.17331
RE-4nov15-135	d__Bacteria;p__Chloroflexota;c__Limnocylindria;o__Limnocylindrales;f__Limnocylindraceae;g__Limnocylindrus;s__Limnocylindrus sp003670745	L. sp003670745	66.757	1.23752
RE-9nov16-114	d__Bacteria;p__Chloroflexota;c__Limnocylindria;o__Limnocylindrales;f__Limnocylindraceae;g__Limnocylindrus;s__Limnocylindrus sp003670745	L. sp003670745	66.808	1.18485
RH-15aug16-250	d__Bacteria;p__Chloroflexota;c__Limnocylindria;o__Limnocylindrales;f__Limnocylindraceae;g__Limnocylindrus;s__Limnocylindrus sp003670745	L. sp003670745	66.848	1.1927
RH-18aug17-139	d__Bacteria;p__Chloroflexota;c__Limnocylindria;o__Limnocylindrales;f__Limnocylindraceae;g__Limnocylindrus;s__Limnocylindrus sp003670745	L. sp003670745	66.837	1.19302
RH-20apr16-161	d__Bacteria;p__Chloroflexota;c__Limnocylindria;o__Limnocylindrales;f__Limnocylindraceae;g__Limnocylindrus;s__Limnocylindrus sp003670745	L. sp003670745	66.939	1.18011
RH-26jul17-290	d__Bacteria;p__Chloroflexota;c__Limnocylindria;o__Limnocylindrales;f__Limnocylindraceae;g__Limnocylindrus;s__Limnocylindrus sp003670745	L. sp003670745	66.986	1.10884
RH-27jun17-277	d__Bacteria;p__Chloroflexota;c__Limnocylindria;o__Limnocylindrales;f__Limnocylindraceae;g__Limnocylindrus;s__Limnocylindrus sp003670745	L. sp003670745	67.024	1.09904
RH-9nov16-281	d__Bacteria;p__Chloroflexota;c__Limnocylindria;o__Limnocylindrales;f__Limnocylindraceae;g__Limnocylindrus;s__Limnocylindrus sp003670745	L. sp003670745	66.825	1.22618
GCA-903825635	d__Bacteria;p__Chloroflexota;c__Limnocylindria;o__Limnocylindrales;f__Limnocylindraceae;g__Limnocylindrus;s__Limnocylindrus sp903864185	L. sp903864185	62.901	1.3136
GCA-903864185	d__Bacteria;p__Chloroflexota;c__Limnocylindria;o__Limnocylindrales;f__Limnocylindraceae;g__Limnocylindrus;s__Limnocylindrus sp903864185	L. sp903864185	62.943	1.33787
GCA-903874285	d__Bacteria;p__Chloroflexota;c__Limnocylindria;o__Limnocylindrales;f__Limnocylindraceae;g__Limnocylindrus;s__Limnocylindrus sp903864185	L. sp903864185	62.863	1.33437
GCA-903894305	d__Bacteria;p__Chloroflexota;c__Limnocylindria;o__Limnocylindrales;f__Limnocylindraceae;g__Limnocylindrus;s__Limnocylindrus sp903864185	L. sp903864185	63.106	1.3002
GCA-903917495	d__Bacteria;p__Chloroflexota;c__Limnocylindria;o__Limnocylindrales;f__Limnocylindraceae;g__Limnocylindrus;s__Limnocylindrus sp903864185	L. sp903864185	62.957	1.33671
RE-14apr17-126	d__Bacteria;p__Chloroflexota;c__Limnocylindria;o__Limnocylindrales;f__Limnocylindraceae;g__Limnocylindrus;s__Limnocylindrus sp903864185	L. sp903864185	63.298	1.32036
RE-15aug16-140	d__Bacteria;p__Chloroflexota;c__Limnocylindria;o__Limnocylindrales;f__Limnocylindraceae;g__Limnocylindrus;s__Limnocylindrus sp903864185	L. sp903864185	63.16	1.35492
RE-20apr16-67	d__Bacteria;p__Chloroflexota;c__Limnocylindria;o__Limnocylindrales;f__Limnocylindraceae;g__Limnocylindrus;s__Limnocylindrus sp903864185	L. sp903864185	63.18	1.22676
RE-23may17-352	d__Bacteria;p__Chloroflexota;c__Limnocylindria;o__Limnocylindrales;f__Limnocylindraceae;g__Limnocylindrus;s__Limnocylindrus sp903864185	L. sp903864185	63.173	1.29462
RE-4nov15-10	d__Bacteria;p__Chloroflexota;c__Limnocylindria;o__Limnocylindrales;f__Limnocylindraceae;g__Limnocylindrus;s__Limnocylindrus sp903864185	L. sp903864185	63.193	1.27961
RE-9nov16-15	d__Bacteria;p__Chloroflexota;c__Limnocylindria;o__Limnocylindrales;f__Limnocylindraceae;g__Limnocylindrus;s__Limnocylindrus sp903864185	L. sp903864185	63.209	1.2765
RH-14apr17-536	d__Bacteria;p__Chloroflexota;c__Limnocylindria;o__Limnocylindrales;f__Limnocylindraceae;g__Limnocylindrus;s__Limnocylindrus sp903864185	L. sp903864185	63.151	1.23487
RH-15aug16-363	d__Bacteria;p__Chloroflexota;c__Limnocylindria;o__Limnocylindrales;f__Limnocylindraceae;g__Limnocylindrus;s__Limnocylindrus sp903864185	L. sp903864185	63.211	1.62807
RH-18aug17-346	d__Bacteria;p__Chloroflexota;c__Limnocylindria;o__Limnocylindrales;f__Limnocylindraceae;g__Limnocylindrus;s__Limnocylindrus sp903864185	L. sp903864185	63.17	1.28505
RH-20apr16-107	d__Bacteria;p__Chloroflexota;c__Limnocylindria;o__Limnocylindrales;f__Limnocylindraceae;g__Limnocylindrus;s__Limnocylindrus sp903864185	L. sp903864185	63.059	1.18572
RH-23may17-1025	d__Bacteria;p__Chloroflexota;c__Limnocylindria;o__Limnocylindrales;f__Limnocylindraceae;g__Limnocylindrus;s__Limnocylindrus sp903864185	L. sp903864185	63.153	1.241
RH-26jul17-145	d__Bacteria;p__Chloroflexota;c__Limnocylindria;o__Limnocylindrales;f__Limnocylindraceae;g__Limnocylindrus;s__Limnocylindrus sp903864185	L. sp903864185	63.17	1.25207
RH-27jun17-460	d__Bacteria;p__Chloroflexota;c__Limnocylindria;o__Limnocylindrales;f__Limnocylindraceae;g__Limnocylindrus;s__Limnocylindrus sp903864185	L. sp903864185	63.173	1.22256
RH-9nov16-191	d__Bacteria;p__Chloroflexota;c__Limnocylindria;o__Limnocylindrales;f__Limnocylindraceae;g__Limnocylindrus;s__Limnocylindrus sp903864185	L. sp903864185	63.189	1.32119
GCA-903937225	d__Bacteria;p__Chloroflexota;c__Limnocylindria;o__Limnocylindrales;f__Limnocylindraceae;g__Limnocylindrus;s__Limnocylindrus sp903937225	L. sp903937225	62.542	1.33501
RE-16jun15-114	d__Bacteria;p__Chloroflexota;c__Limnocylindria;o__Limnocylindrales;f__Limnocylindraceae;g__Limnocylindrus;s__Limnocylindrus sp903937225	L. sp903937225	62.631	1.32514
RE-18aug17-244	d__Bacteria;p__Chloroflexota;c__Limnocylindria;o__Limnocylindrales;f__Limnocylindraceae;g__Limnocylindrus;s__Limnocylindrus sp903937225	L. sp903937225	62.585	1.11121
RE-20apr16-386	d__Bacteria;p__Chloroflexota;c__Limnocylindria;o__Limnocylindrales;f__Limnocylindraceae;g__Limnocylindrus;s__Limnocylindrus sp903937225	L. sp903937225	62.634	1.20255
RE-26jul17-277	d__Bacteria;p__Chloroflexota;c__Limnocylindria;o__Limnocylindrales;f__Limnocylindraceae;g__Limnocylindrus;s__Limnocylindrus sp903937225	L. sp903937225	62.563	0.94986
RE-27jun17-75	d__Bacteria;p__Chloroflexota;c__Limnocylindria;o__Limnocylindrales;f__Limnocylindraceae;g__Limnocylindrus;s__Limnocylindrus sp903937225	L. sp903937225	62.694	1.18999
RE-4nov15-310	d__Bacteria;p__Chloroflexota;c__Limnocylindria;o__Limnocylindrales;f__Limnocylindraceae;g__Limnocylindrus;s__Limnocylindrus sp903937225	L. sp903937225	62.652	1.29272
RE-9nov16-368	d__Bacteria;p__Chloroflexota;c__Limnocylindria;o__Limnocylindrales;f__Limnocylindraceae;g__Limnocylindrus;s__Limnocylindrus sp903937225	L. sp903937225	62.525	1.30124
RH-15aug16-267	d__Bacteria;p__Chloroflexota;c__Limnocylindria;o__Limnocylindrales;f__Limnocylindraceae;g__Limnocylindrus;s__Limnocylindrus sp903937225	L. sp903937225	62.662	1.26785
RH-20apr16-30	d__Bacteria;p__Chloroflexota;c__Limnocylindria;o__Limnocylindrales;f__Limnocylindraceae;g__Limnocylindrus;s__Limnocylindrus sp903937225	L. sp903937225	62.666	1.17135
ZE-13oct10-143	d__Bacteria;p__Chloroflexota;c__Limnocylindria;o__Limnocylindrales;f__Limnocylindraceae;g__Limnocylindrus;s__Limnocylindrus sp903937225	L. sp903937225	62.532	1.37692

## Sheet: Figure 3c,
Taxonomy	#genes	#genes negative	%genes negative	#genes positive	%genes positive	%genes no variation
L. sp003670745	577	392	67.9376	1	0.17331	31.8891
L. sp003670475	564	461	81.7376	7	1.24113	17.0213
L. sp903864185	588	485	82.483	4	0.680272	16.8367
L. sp903937225	584	542	92.8082	6	1.0274	6.16438
Taxonomy	%genes no variation	%genes negative	%genes positive
L. sp003670745	31.8891	67.9376	0.17331
L. sp003670475	17.0213	81.7376	1.24113
L. sp903864185	16.8367	82.483	0.680272
L. sp903937225	6.16438	92.8082	1.0274

## Sheet: Figure 3d,
Taxonomy	Genic	Intergenic
L. sp003670475	63.06	63.62
L. sp003670475	63.09	63.35
L. sp003670475	62.99	63.33
L. sp003670475	63.05	62.99
L. sp003670475	63.09	63.23
L. sp003670475	63.04	63.42
L. sp003670475	63.14	63.33
L. sp003670475	63.1	63.6
L. sp003670475	63.01	63.19
L. sp003670475	63.1	63.38
L. sp903864185	62.88	62.84
L. sp903864185	62.91	62.89
L. sp903864185	62.85	62.68
L. sp903864185	63.16	62.67
L. sp903864185	62.91	63.13
L. sp903864185	63.31	63
L. sp903864185	63.15	62.78
L. sp903864185	63.16	63.08
L. sp903864185	63.15	63.09
L. sp903864185	63.2	62.73
L. sp903864185	63.21	62.88
L. sp903864185	63.11	63.21
L. sp903864185	63.2	62.97
L. sp903864185	63.16	62.93
L. sp903864185	63.09	62.41
L. sp903864185	63.14	62.99
L. sp903864185	63.16	62.89
L. sp903864185	63.15	63.03
L. sp903864185	63.17	63.14
L. sp003670745	66.76	65.61
L. sp003670745	66.68	67.17
L. sp003670745	66.63	65.79
L. sp003670745	66.84	66.4
L. sp003670745	66.76	66.57
L. sp003670745	66.79	66.81
L. sp003670745	66.83	66.87
L. sp003670745	66.76	67.28
L. sp003670745	66.9	67.16
L. sp003670745	66.97	67
L. sp003670745	67.01	66.96
L. sp003670745	66.79	67
L. sp903937225	62.43	63.1
L. sp903937225	62.57	63.16
L. sp903937225	62.48	63.35
L. sp903937225	62.53	63.12
L. sp903937225	62.5	62.81
L. sp903937225	62.59	64.04
L. sp903937225	62.57	63.59
L. sp903937225	62.46	62.91
L. sp903937225	62.56	63.36
L. sp903937225	62.6	62.84
L. sp903937225	62.46	63.03

[truncated: 19 more sheets: Figure 4a,b, Figure 4c,d, Figure 5b,c, Figure 5d, Figure 6a,b,c, Figure 6d - Methylo., Figure 6d - Phycis., Suppl. Figure S2, Suppl. Figure S3, Suppl. Figure S4, Suppl. Figure S5, Suppl. Figure S6, Suppl. Figure S7,8, Suppl. Figure S9, Suppl. Figure S10, Suppl. Figure S11, Suppl. Figure S12, Suppl. Figure S13, Suppl. Figure S14]
